# Supplementary material for: A Quantitative Proteomics Approach to Gain Insight into NRF2-KEAP1 Skeletal Muscle System and Its Cysteine Redox Regulation
Source: Genes (Basel). 2021 Oct 21;12(11):1655. doi: 10.3390/genes12111655 (PMC8622432; doi:10.3390/genes12111655)
Supplement: Supplementary file 1 [file genes-12-01655-s001.zip]

Archive with 1 entries (1 files):
- genes-1393982-supplementary.xlsx
