# Supplementary material for: A Quantitative Proteomics Approach to Gain Insight into NRF2-KEAP1 Skeletal Muscle System and Its Cysteine Redox Regulation
Source: Genes (Basel). 2021 Oct 21;12(11):1655. doi: 10.3390/genes12111655 (PMC8622432; doi:10.3390/genes12111655)
Supplement: Supplementary file 1 [file genes-12-01655-s001.zip › genes-1393982-supplementary.xlsx]

## Sheet: Nrf2_Global_Protein_List
Accession	Gene	Description	p-value	Log2FCNrf2-KO	Fold-Change (Nrf2_KO vs. Nrf2_WT) (Description)
Q8R0P4	Aamdc	Mth938 domain-containing protein	0.156589	3.36033	Nrf2_KO up vs Nrf2_WT
Q8BGQ7	Aars1	Alanine--tRNA ligase, cytoplasmic	0.285769	-1.50394	Nrf2_KO down vs Nrf2_WT
P70170	Abcc9	ATP-binding cassette sub-family C member 9	0.00714866	1.9867	Nrf2_KO up vs Nrf2_WT
Q8K4F5	Abhd11	Protein ABHD11	0.773345	-1.10343	Nrf2_KO down vs Nrf2_WT
Q8BWT1	Acaa2	3-ketoacyl-CoA thiolase, mitochondrial	0.376856	-1.11993	Nrf2_KO down vs Nrf2_WT
P51174	Acadl	Long-chain specific acyl-CoA dehydrogenase, mitochondrial	0.34611	-1.31677	Nrf2_KO down vs Nrf2_WT
P45952	Acadm	Medium-chain specific acyl-CoA dehydrogenase, mitochondrial	0.597938	1.1324	Nrf2_KO up vs Nrf2_WT
Q07417	Acads	Short-chain specific acyl-CoA dehydrogenase, mitochondrial	0.0236712	1.80283	Nrf2_KO up vs Nrf2_WT
Q9DBL1	Acadsb	Short/branched chain specific acyl-CoA dehydrogenase, mitochondrial	0.00162953	2.78516	Nrf2_KO up vs Nrf2_WT
P50544	Acadvl	Very long-chain specific acyl-CoA dehydrogenase, mitochondrial	0.00189555	-1.74269	Nrf2_KO down vs Nrf2_WT
Q8QZT1	Acat1	Acetyl-CoA acetyltransferase, mitochondrial	0.20493	-1.36627	Nrf2_KO down vs Nrf2_WT
P28271	Aco1	Cytoplasmic aconitate hydratase	0.014381	2.63116	Nrf2_KO up vs Nrf2_WT
Q99KI0	Aco2	Aconitate hydratase, mitochondrial	0.658634	-1.04855	Nrf2_KO down vs Nrf2_WT
Q9QYR9	Acot2	Acyl-coenzyme A thioesterase 2, mitochondrial	0.209628	1.46501	Nrf2_KO up vs Nrf2_WT
Q9R0H0	Acox1	Peroxisomal acyl-coenzyme A oxidase 1	0.225242	-4.61748	Nrf2_KO down vs Nrf2_WT
P41216	Acsl1	Long-chain-fatty-acid--CoA ligase 1	0.130869	1.38118	Nrf2_KO up vs Nrf2_WT
Q99NB1	Acss1	Acetyl-coenzyme A synthetase 2-like, mitochondrial	0.648761	1.18618	Nrf2_KO up vs Nrf2_WT
P68134	Acta1	Actin, alpha skeletal muscle	0.371528	1.14447	Nrf2_KO up vs Nrf2_WT
Q8BFZ3	Actbl2	Beta-actin-like protein 2	0.176388	-1.29494	Nrf2_KO down vs Nrf2_WT
P68033	Actc1	Actin, alpha cardiac muscle 1	0.371528	1.14447	Nrf2_KO up vs Nrf2_WT
P63260	Actg1	Actin, cytoplasmic 2	0.044747	1.39282	Nrf2_KO up vs Nrf2_WT
Q9JI91	Actn2	Alpha-actinin-2	0.0112114	-1.69127	Nrf2_KO down vs Nrf2_WT
O88990	Actn3	Alpha-actinin-3	0.00414761	2.20352	Nrf2_KO up vs Nrf2_WT
P56376	Acyp1	Acylphosphatase-1	0.561018	-1.16639	Nrf2_KO down vs Nrf2_WT
P56375	Acyp2	Acylphosphatase-2	0.752422	1.03745	Nrf2_KO up vs Nrf2_WT
Q60994	Adipoq	Adiponectin	0.463385	1.90007	Nrf2_KO up vs Nrf2_WT
P54822	Adsl	Adenylosuccinate lyase	0.0246624	2.03668	Nrf2_KO up vs Nrf2_WT
P28650	Adss1	Adenylosuccinate synthetase isozyme 1	0.175718	1.13978	Nrf2_KO up vs Nrf2_WT
Q9D517	Agpat3	1-acyl-sn-glycerol-3-phosphate acyltransferase gamma	0.154215	-4.30102	Nrf2_KO down vs Nrf2_WT
P29699	Ahsg	Alpha-2-HS-glycoprotein	0.91083	-1.07447	Nrf2_KO down vs Nrf2_WT
Q9Z0X1	Aifm1	Apoptosis-inducing factor 1, mitochondrial	0.0662485	-1.50595	Nrf2_KO down vs Nrf2_WT
P31230	Aimp1	Aminoacyl tRNA synthase complex-interacting multifunctional protein 1	0.239687	-1.49691	Nrf2_KO down vs Nrf2_WT
Q9R0Y5	Ak1	Adenylate kinase isoenzyme 1	0.0113105	1.56605	Nrf2_KO up vs Nrf2_WT
Q80VW7	Akna	Microtubule organization protein AKNA	0.677698	-1.28152	Nrf2_KO down vs Nrf2_WT
P45376	Akr1b1	Aldo-keto reductase family 1 member B1	0.0134231	1.67821	Nrf2_KO up vs Nrf2_WT
P21300	Akr1b7	Aldo-keto reductase family 1 member B7	0.392952	1.22251	Nrf2_KO up vs Nrf2_WT
Q8CG76	Akr7a2	Aflatoxin B1 aldehyde reductase member 2	0.00940538	2.16972	Nrf2_KO up vs Nrf2_WT
P24549	Aldh1a1	Retinal dehydrogenase 1	0.806299	1.05798	Nrf2_KO up vs Nrf2_WT
P47738	Aldh2	Aldehyde dehydrogenase, mitochondrial	0.195861	1.30736	Nrf2_KO up vs Nrf2_WT
Q8CHT0	Aldh4a1	Delta-1-pyrroline-5-carboxylate dehydrogenase, mitochondrial	0.00725371	1.82943	Nrf2_KO up vs Nrf2_WT
Q9EQ20	Aldh6a1	Methylmalonate-semialdehyde dehydrogenase [acylating], mitochondrial	0.0427404	1.3933	Nrf2_KO up vs Nrf2_WT
P05064	Aldoa	Fructose-bisphosphate aldolase A	0.0465715	-1.4994	Nrf2_KO down vs Nrf2_WT
Q3V1D3	Ampd1	AMP deaminase 1	0.000727493	1.8328	Nrf2_KO up vs Nrf2_WT
Q02357	Ank1	Ankyrin-1	0.0606523	-1.29253	Nrf2_KO down vs Nrf2_WT
G5E8K5	Ank3	Ankyrin-3	0.0477385	2.69134	Nrf2_KO up vs Nrf2_WT
Q9WV06	Ankrd2	Ankyrin repeat domain-containing protein 2	0.332507	-1.83931	Nrf2_KO down vs Nrf2_WT
Q8K3X6	Anks4b	Ankyrin repeat and SAM domain-containing protein 4B	0.00308186	-3.16453	Nrf2_KO down vs Nrf2_WT
O35381	Anp32a	Acidic leucine-rich nuclear phosphoprotein 32 family member A	0.800513	1.29425	Nrf2_KO up vs Nrf2_WT
P97384	Anxa11	Annexin A11	0.415874	-1.10654	Nrf2_KO down vs Nrf2_WT
P07356	Anxa2	Annexin A2	0.00086899	-2.69751	Nrf2_KO down vs Nrf2_WT
P48036	Anxa5	Annexin A5	0.936676	1.044	Nrf2_KO up vs Nrf2_WT
P14824	Anxa6	Annexin A6	0.183755	-1.21905	Nrf2_KO down vs Nrf2_WT
Q00623	Apoa1	Apolipoprotein A-I	0.0311706	-2.05009	Nrf2_KO down vs Nrf2_WT
P06728	Apoa4	Apolipoprotein A-IV	0.204076	1.51665	Nrf2_KO up vs Nrf2_WT
Q9WV35	Apobec2	C->U-editing enzyme APOBEC-2	0.691699	1.03867	Nrf2_KO up vs Nrf2_WT
P08226	Apoe	Apolipoprotein E	0.647704	1.13986	Nrf2_KO up vs Nrf2_WT
Q9DCZ4	Apoo	MICOS complex subunit Mic26	0.247906	-1.52694	Nrf2_KO down vs Nrf2_WT
P12023	App	Amyloid-beta A4 protein	0.0147888	1.46958	Nrf2_KO up vs Nrf2_WT
P08030	Aprt	Adenine phosphoribosyltransferase	0.0134802	1.74312	Nrf2_KO up vs Nrf2_WT
Q02013	Aqp1	Aquaporin-1	0.00149798	1.92738	Nrf2_KO up vs Nrf2_WT
P61205	Arf3	ADP-ribosylation factor 3	0.000598929	-1.84814	Nrf2_KO down vs Nrf2_WT
Q99PT1	Arhgdia	Rho GDP-dissociation inhibitor 1	0.718061	-1.03937	Nrf2_KO down vs Nrf2_WT
Q8R5J9	Arl6ip5	PRA1 family protein 3	0.000365846	-2.46606	Nrf2_KO down vs Nrf2_WT
Q8BH07	Arl6ip6	ADP-ribosylation factor-like protein 6-interacting protein 6	0.859657	-1.54091	Nrf2_KO down vs Nrf2_WT
Q8VEH3	Arl8a	ADP-ribosylation factor-like protein 8A	0.00960883	3.89185	Nrf2_KO up vs Nrf2_WT
Q8R2G4	Art3	Ecto-ADP-ribosyltransferase 3	0.126968	2.55034	Nrf2_KO up vs Nrf2_WT
Q8BSY0	Asph	Aspartyl/asparaginyl beta-hydroxylase	?	?	No change between Nrf2_KO and Nrf2_WT
Q99MQ4	Aspn	Asporin	0.0458893	1.30335	Nrf2_KO up vs Nrf2_WT
Q8C0M9	Asrgl1	Isoaspartyl peptidase/L-asparaginase	0.00380487	2.00046	Nrf2_KO up vs Nrf2_WT
Q6PA06	Atl2	Atlastin-2	0.219428	-1.22143	Nrf2_KO down vs Nrf2_WT
Q8VDN2	Atp1a1	Sodium/potassium-transporting ATPase subunit alpha-1	0.093001	-1.35584	Nrf2_KO down vs Nrf2_WT
Q6PIE5	Atp1a2	Sodium/potassium-transporting ATPase subunit alpha-2	0.45617	-1.16666	Nrf2_KO down vs Nrf2_WT
P14094	Atp1b1	Sodium/potassium-transporting ATPase subunit beta-1	0.648458	1.11407	Nrf2_KO up vs Nrf2_WT
P14231	Atp1b2	Sodium/potassium-transporting ATPase subunit beta-2	0.0621317	1.30304	Nrf2_KO up vs Nrf2_WT
Q8R429	Atp2a1	Sarcoplasmic/endoplasmic reticulum calcium ATPase 1	0.557815	1.10417	Nrf2_KO up vs Nrf2_WT
O55143	Atp2a2	Sarcoplasmic/endoplasmic reticulum calcium ATPase 2	0.00366037	-4.17626	Nrf2_KO down vs Nrf2_WT
Q03265	Atp5f1a	ATP synthase subunit alpha, mitochondrial	0.55138	-1.09887	Nrf2_KO down vs Nrf2_WT
P56480	Atp5f1b	ATP synthase subunit beta, mitochondrial	0.731079	1.05683	Nrf2_KO up vs Nrf2_WT
Q91VR2	Atp5f1c	ATP synthase subunit gamma, mitochondrial	0.409871	-1.13575	Nrf2_KO down vs Nrf2_WT
Q9D3D9	Atp5f1d	ATP synthase subunit delta, mitochondrial	0.558871	1.07435	Nrf2_KO up vs Nrf2_WT
P56382	Atp5f1e	ATP synthase subunit epsilon, mitochondrial	0.0947387	1.43291	Nrf2_KO up vs Nrf2_WT
Q78IK2	Atp5md	ATP synthase membrane subunit DAPIT, mitochondrial	0.0455393	-4.54454	Nrf2_KO down vs Nrf2_WT
Q06185	Atp5me	ATP synthase subunit e, mitochondrial	0.0942982	-1.8688	Nrf2_KO down vs Nrf2_WT
P56135	Atp5mf	ATP synthase subunit f, mitochondrial	0.0603801	1.40786	Nrf2_KO up vs Nrf2_WT
Q9CPQ8	Atp5mg	ATP synthase subunit g, mitochondrial	0.0716827	-1.72782	Nrf2_KO down vs Nrf2_WT
P56379	Atp5mpl	ATP synthase subunit ATP5MPL, mitochondrial	0.134791	1.4913	Nrf2_KO up vs Nrf2_WT
Q9CQQ7	Atp5pb	ATP synthase F(0) complex subunit B1, mitochondrial	0.00587808	1.98725	Nrf2_KO up vs Nrf2_WT
Q9DCX2	Atp5pd	ATP synthase subunit d, mitochondrial	0.439542	-1.21887	Nrf2_KO down vs Nrf2_WT
Q9DB20	Atp5po	ATP synthase subunit O, mitochondrial	0.0975317	1.40565	Nrf2_KO up vs Nrf2_WT
Q9JLZ3	Auh	Methylglutaconyl-CoA hydratase, mitochondrial	0.137669	7.39962	Nrf2_KO up vs Nrf2_WT
Q91YN9	Bag2	BAG family molecular chaperone regulator 2	0.00469743	-3.25223	Nrf2_KO down vs Nrf2_WT
Q9JLV1	Bag3	BAG family molecular chaperone regulator 3	0.0234427	-2.24146	Nrf2_KO down vs Nrf2_WT
O54962	Banf1	Barrier-to-autointegration factor	8.90584e-05	-2.48409	Nrf2_KO down vs Nrf2_WT
O35855	Bcat2	Branched-chain-amino-acid aminotransferase, mitochondrial	0.00614315	1.56621	Nrf2_KO up vs Nrf2_WT
Q80XN0	Bdh1	D-beta-hydroxybutyrate dehydrogenase, mitochondrial	0.90585	-1.05832	Nrf2_KO down vs Nrf2_WT
O08539	Bin1	Myc box-dependent-interacting protein 1	0.729308	-1.05503	Nrf2_KO down vs Nrf2_WT
Q923D2	Blvrb	Flavin reductase (NADPH)	0.0254582	-2.72173	Nrf2_KO down vs Nrf2_WT
Q8BGS2	Bola2	BolA-like protein 2	0.0187469	-3.86931	Nrf2_KO down vs Nrf2_WT
P18572	Bsg	Basigin	0.117958	-1.69131	Nrf2_KO down vs Nrf2_WT
P01027	C3	Complement C3	0.20178	-1.90462	Nrf2_KO down vs Nrf2_WT
P13634	Ca1	Carbonic anhydrase 1	0.587142	1.58309	Nrf2_KO up vs Nrf2_WT
P00920	Ca2	Carbonic anhydrase 2	0.0123825	-12.5371	Nrf2_KO down vs Nrf2_WT
P16015	Ca3	Carbonic anhydrase 3	0.736318	1.06442	Nrf2_KO up vs Nrf2_WT
Q02789	Cacna1s	Voltage-dependent L-type calcium channel subunit alpha-1S	0.00428611	1.78794	Nrf2_KO up vs Nrf2_WT
O08532	Cacna2d1	Voltage-dependent calcium channel subunit alpha-2/delta-1	0.0411158	1.45763	Nrf2_KO up vs Nrf2_WT
Q8R3Z5	Cacnb1	Voltage-dependent L-type calcium channel subunit beta-1	0.00168336	2.30129	Nrf2_KO up vs Nrf2_WT
Q8VHW3	Cacng6	Voltage-dependent calcium channel gamma-6 subunit	0.496257	1.46683	Nrf2_KO up vs Nrf2_WT
P14211	Calr	Calreticulin	0.724989	1.08292	Nrf2_KO up vs Nrf2_WT
P11798	Camk2a	Calcium/calmodulin-dependent protein kinase type II subunit alpha	0.126596	1.48748	Nrf2_KO up vs Nrf2_WT
P28652	Camk2b	Calcium/calmodulin-dependent protein kinase type II subunit beta	0.636911	1.12631	Nrf2_KO up vs Nrf2_WT
Q923T9	Camk2g	Calcium/calmodulin-dependent protein kinase type II subunit gamma	0.466916	1.18551	Nrf2_KO up vs Nrf2_WT
Q6ZQ73	Cand2	Cullin-associated NEDD8-dissociated protein 2	0.0259994	2.1052	Nrf2_KO up vs Nrf2_WT
P35564	Canx	Calnexin	0.00391445	-1.97474	Nrf2_KO down vs Nrf2_WT
Q9CYT6	Cap2	Adenylyl cyclase-associated protein 2	0.922796	1.02768	Nrf2_KO up vs Nrf2_WT
P24452	Capg	Macrophage-capping protein	0.266876	-1.29922	Nrf2_KO down vs Nrf2_WT
O35350	Capn1	Calpain-1 catalytic subunit	0.685171	-1.07176	Nrf2_KO down vs Nrf2_WT
O08529	Capn2	Calpain-2 catalytic subunit	0.0162544	3.26324	Nrf2_KO up vs Nrf2_WT
Q64691	Capn3	Calpain-3	0.00724345	1.91687	Nrf2_KO up vs Nrf2_WT
O88456	Capns1	Calpain small subunit 1	2.72092e-05	2.103	Nrf2_KO up vs Nrf2_WT
P47754	Capza2	F-actin-capping protein subunit alpha-2	0.00238067	1.68172	Nrf2_KO up vs Nrf2_WT
P47757	Capzb	F-actin-capping protein subunit beta	0.0688613	1.20628	Nrf2_KO up vs Nrf2_WT
Q80UY1	Carnmt1	Carnosine N-methyltransferase	0.222558	1.54158	Nrf2_KO up vs Nrf2_WT
O09165	Casq1	Calsequestrin-1	0.0684392	-1.86633	Nrf2_KO down vs Nrf2_WT
O09161	Casq2	Calsequestrin-2	0.0656788	-3.15446	Nrf2_KO down vs Nrf2_WT
P24270	Cat	Catalase	0.00230168	-6.57983	Nrf2_KO down vs Nrf2_WT
P49817	Cav1	Caveolin-1	0.000616553	-11.6491	Nrf2_KO down vs Nrf2_WT
O54724	Cavin1	Caveolae-associated protein 1	0.00128522	-3.30209	Nrf2_KO down vs Nrf2_WT
Q63918	Cavin2	Caveolae-associated protein 2	0.820548	1.05433	Nrf2_KO up vs Nrf2_WT
A2AMM0	Cavin4	Caveolae-associated protein 4	0.0413237	-1.55731	Nrf2_KO down vs Nrf2_WT
P08074	Cbr2	Carbonyl reductase [NADPH] 2	0.170456	1.91511	Nrf2_KO up vs Nrf2_WT
P80318	Cct3	T-complex protein 1 subunit gamma	0.20238	1.30025	Nrf2_KO up vs Nrf2_WT
Q08857	Cd36	Platelet glycoprotein 4	0.163242	-1.53101	Nrf2_KO down vs Nrf2_WT
P60766	Cdc42	Cell division control protein 42 homolog	0.000135985	-4.74327	Nrf2_KO down vs Nrf2_WT
Q9WTR5	Cdh13	Cadherin-13	0.00340061	-2.22202	Nrf2_KO down vs Nrf2_WT
Q8CC36	Cdnf	Cerebral dopamine neurotrophic factor	0.0271108	3.61683	Nrf2_KO up vs Nrf2_WT
P23953	Ces1c	Carboxylesterase 1C	0.137829	1.27285	Nrf2_KO up vs Nrf2_WT
Q8VCT4	Ces1d	Carboxylesterase 1D	0.0444341	1.40818	Nrf2_KO up vs Nrf2_WT
P18760	Cfl1	Cofilin-1	3.63741e-05	-2.77969	Nrf2_KO down vs Nrf2_WT
P45591	Cfl2	Cofilin-2	0.00195158	-2.02111	Nrf2_KO down vs Nrf2_WT
Q9D1L0	Chchd2	Coiled-coil-helix-coiled-coil-helix domain-containing protein 2	0.0089028	2.34079	Nrf2_KO up vs Nrf2_WT
Q91WS0	Cisd1	CDGSH iron-sulfur domain-containing protein 1	0.0158024	-2.06608	Nrf2_KO down vs Nrf2_WT
Q04447	Ckb	Creatine kinase B-type	0.114085	-1.42803	Nrf2_KO down vs Nrf2_WT
P07310	Ckm	Creatine kinase M-type	0.650629	-1.11863	Nrf2_KO down vs Nrf2_WT
Q6P8J7	Ckmt2	Creatine kinase S-type, mitochondrial	0.508709	-1.21073	Nrf2_KO down vs Nrf2_WT
Q68FD5	Cltc	Clathrin heavy chain 1	0.0689969	1.28575	Nrf2_KO up vs Nrf2_WT
Q8R4N0	Clybl	Citramalyl-CoA lyase, mitochondrial	0.935625	-1.01746	Nrf2_KO down vs Nrf2_WT
Q8R1G2	Cmbl	Carboxymethylenebutenolidase homolog	0.0723016	1.41425	Nrf2_KO up vs Nrf2_WT
Q9D1A2	Cndp2	Cytosolic non-specific dipeptidase	0.487986	-1.09735	Nrf2_KO down vs Nrf2_WT
Q9QXT0	Cnpy2	Protein canopy homolog 2	0.256998	-1.95779	Nrf2_KO down vs Nrf2_WT
P11087	Col1a1	Collagen alpha-1(I) chain	0.329584	1.26173	Nrf2_KO up vs Nrf2_WT
Q01149	Col1a2	Collagen alpha-2(I) chain	0.783345	1.48958	Nrf2_KO up vs Nrf2_WT
P28481	Col2a1	Collagen alpha-1(II) chain	0.768296	-1.12452	Nrf2_KO down vs Nrf2_WT
Q8R1S0	Coq6	Ubiquinone biosynthesis monooxygenase COQ6, mitochondrial	0.0113856	2.30274	Nrf2_KO up vs Nrf2_WT
Q60936	Coq8a	Atypical kinase COQ8A, mitochondrial	0.0126481	-2.02163	Nrf2_KO down vs Nrf2_WT
Q8K1Z0	Coq9	Ubiquinone biosynthesis protein COQ9, mitochondrial	0.00452231	-3.18924	Nrf2_KO down vs Nrf2_WT
Q920M5	Coro6	Coronin-6	0.0896585	1.55306	Nrf2_KO up vs Nrf2_WT
P19783	Cox4i1	Cytochrome c oxidase subunit 4 isoform 1, mitochondrial	0.266611	1.31935	Nrf2_KO up vs Nrf2_WT
P12787	Cox5a	Cytochrome c oxidase subunit 5A, mitochondrial	0.569125	-1.18125	Nrf2_KO down vs Nrf2_WT
P19536	Cox5b	Cytochrome c oxidase subunit 5B, mitochondrial	0.0484112	-1.9336	Nrf2_KO down vs Nrf2_WT
P43023	Cox6a2	Cytochrome c oxidase subunit 6A2, mitochondrial	0.419764	1.25475	Nrf2_KO up vs Nrf2_WT
Q9CPQ1	Cox6c	Cytochrome c oxidase subunit 6C	0.0788902	1.44896	Nrf2_KO up vs Nrf2_WT
P56392	Cox7a1	Cytochrome c oxidase subunit 7A1, mitochondrial	0.986388	1.00358	Nrf2_KO up vs Nrf2_WT
P48771	Cox7a2	Cytochrome c oxidase subunit 7A2, mitochondrial	0.391516	-1.31218	Nrf2_KO down vs Nrf2_WT
P17665	Cox7c	Cytochrome c oxidase subunit 7C, mitochondrial	0.882104	1.0367	Nrf2_KO up vs Nrf2_WT
P48772	Cox8b	Cytochrome c oxidase subunit 8B, mitochondrial	0.189822	1.80658	Nrf2_KO up vs Nrf2_WT
Q61147	Cp	Ceruloplasmin	0.464464	-1.34918	Nrf2_KO down vs Nrf2_WT
Q924X2	Cpt1b	Carnitine O-palmitoyltransferase 1, muscle isoform	0.0108141	-1.50477	Nrf2_KO down vs Nrf2_WT
P52825	Cpt2	Carnitine O-palmitoyltransferase 2, mitochondrial	0.386227	-1.16115	Nrf2_KO down vs Nrf2_WT
P47934	Crat	Carnitine O-acetyltransferase	0.00980835	1.76316	Nrf2_KO up vs Nrf2_WT
P23927	Cryab	Alpha-crystallin B chain	0.0794095	-2.27895	Nrf2_KO down vs Nrf2_WT
Q9CZU6	Cs	Citrate synthase, mitochondrial	0.00364485	2.04705	Nrf2_KO up vs Nrf2_WT
Q9ERK4	Cse1l	Exportin-2	0.00260915	4.30951	Nrf2_KO up vs Nrf2_WT
P50462	Csrp3	Cysteine and glycine-rich protein 3	0.331785	-2.84188	Nrf2_KO down vs Nrf2_WT
P18242	Ctsd	Cathepsin D	0.606997	-1.11964	Nrf2_KO down vs Nrf2_WT
Q9CQ89	Cuta	Protein CutA	0.00180787	4.15804	Nrf2_KO up vs Nrf2_WT
Q9CQX2	Cyb5b	Cytochrome b5 type B	0.0228259	-77.2427	Nrf2_KO down vs Nrf2_WT
Q9DB73	Cyb5r1	NADH-cytochrome b5 reductase 1	0.0158271	2.08128	Nrf2_KO up vs Nrf2_WT
Q9D0M3	Cyc1	Cytochrome c1, heme protein, mitochondrial	0.0585516	1.35544	Nrf2_KO up vs Nrf2_WT
P62897	Cycs	Cytochrome c, somatic	0.855043	1.06517	Nrf2_KO up vs Nrf2_WT
Q922B2	Dars1	Aspartate--tRNA ligase, cytoplasmic	0.00325513	-2.91103	Nrf2_KO down vs Nrf2_WT
P31786	Dbi	Acyl-CoA-binding protein	0.143787	-2.75098	Nrf2_KO down vs Nrf2_WT
Q3U1J4	Ddb1	DNA damage-binding protein 1	0.00948656	1.80809	Nrf2_KO up vs Nrf2_WT
O35215	Ddt	D-dopachrome decarboxylase	0.830794	-1.15373	Nrf2_KO down vs Nrf2_WT
Q8VDW0	Ddx39a	ATP-dependent RNA helicase DDX39A	0.093705	2.56527	Nrf2_KO up vs Nrf2_WT
Q9CQ62	Decr1	2,4-dienoyl-CoA reductase [(3E)-enoyl-CoA-producing], mitochondrial	0.575899	1.18091	Nrf2_KO up vs Nrf2_WT
Q99J56	Derl1	Derlin-1	0.0400178	2.11135	Nrf2_KO up vs Nrf2_WT
P31001	Des	Desmin	0.0766117	2.0684	Nrf2_KO up vs Nrf2_WT
Q9DBB8	Dhdh	Trans-1,2-dihydrobenzene-1,2-diol dehydrogenase	0.333351	-1.20379	Nrf2_KO down vs Nrf2_WT
Q8CHS7	Dhrs7c	Dehydrogenase/reductase SDR family member 7C	0.0437812	1.2972	Nrf2_KO up vs Nrf2_WT
Q5PR73	Diras2	GTP-binding protein Di-Ras2	0.532276	1.14221	Nrf2_KO up vs Nrf2_WT
Q8BMF4	Dlat	Dihydrolipoyllysine-residue acetyltransferase component of pyruvate dehydrogenase complex, mitochondrial	0.205209	1.3089	Nrf2_KO up vs Nrf2_WT
O08749	Dld	Dihydrolipoyl dehydrogenase, mitochondrial	0.178719	-1.50185	Nrf2_KO down vs Nrf2_WT
Q9D2G2	Dlst	Dihydrolipoyllysine-residue succinyltransferase component of 2-oxoglutarate dehydrogenase complex, mitochondrial	0.197633	1.33545	Nrf2_KO up vs Nrf2_WT
Q9QYJ0	Dnaja2	DnaJ homolog subfamily A member 2	0.265012	-1.77601	Nrf2_KO down vs Nrf2_WT
Q9JMC3	Dnaja4	DnaJ homolog subfamily A member 4	0.00546038	-4.15464	Nrf2_KO down vs Nrf2_WT
Q8K1M6	Dnm1l	Dynamin-1-like protein	0.0299276	-1.21797	Nrf2_KO down vs Nrf2_WT
Q9Z2W0	Dnpep	Aspartyl aminopeptidase	0.0280405	-2.25855	Nrf2_KO down vs Nrf2_WT
Q99KK7	Dpp3	Dipeptidyl peptidase 3	0.339326	-1.27214	Nrf2_KO down vs Nrf2_WT
O08553	Dpysl2	Dihydropyrimidinase-related protein 2	0.0958368	1.39617	Nrf2_KO up vs Nrf2_WT
Q9JHU4	Dync1h1	Cytoplasmic dynein 1 heavy chain 1	0.00102516	2.17156	Nrf2_KO up vs Nrf2_WT
P11985	Dynlt2	Dynein light chain Tctex-type protein 2	0.188918	-1.18983	Nrf2_KO down vs Nrf2_WT
Q9ESD7	Dysf	Dysferlin	0.199343	-1.19691	Nrf2_KO down vs Nrf2_WT
Q8BH95	Echs1	Enoyl-CoA hydratase, mitochondrial	0.583763	1.12946	Nrf2_KO up vs Nrf2_WT
P42125	Eci1	Enoyl-CoA delta isomerase 1, mitochondrial	0.986977	-1.00388	Nrf2_KO down vs Nrf2_WT
Q9WUR2	Eci2	Enoyl-CoA delta isomerase 2	0.242516	1.98687	Nrf2_KO up vs Nrf2_WT
P62631	Eef1a2	Elongation factor 1-alpha 2	0.00884758	1.62887	Nrf2_KO up vs Nrf2_WT
O70251	Eef1b	Elongation factor 1-beta	0.0181409	-2.49167	Nrf2_KO down vs Nrf2_WT
P57776	Eef1d	Elongation factor 1-delta	0.0058102	-1.84387	Nrf2_KO down vs Nrf2_WT
Q9D8N0	Eef1g	Elongation factor 1-gamma	0.238076	-1.26819	Nrf2_KO down vs Nrf2_WT
P58252	Eef2	Elongation factor 2	0.0319827	1.59471	Nrf2_KO up vs Nrf2_WT
Q8BH64	Ehd2	EH domain-containing protein 2	0.00745956	1.8309	Nrf2_KO up vs Nrf2_WT
Q6ZWX6	Eif2s1	Eukaryotic translation initiation factor 2 subunit 1	0.147407	1.97011	Nrf2_KO up vs Nrf2_WT
Q3UGC7	Eif3j1	Eukaryotic translation initiation factor 3 subunit J-A	0.0660599	-2.7819	Nrf2_KO down vs Nrf2_WT
P10630	Eif4a2	Eukaryotic initiation factor 4A-II	0.000999648	1.60007	Nrf2_KO up vs Nrf2_WT
Q6NZJ6	Eif4g1	Eukaryotic translation initiation factor 4 gamma 1	0.00334995	-5.07183	Nrf2_KO down vs Nrf2_WT
P63242	Eif5a	Eukaryotic translation initiation factor 5A-1	0.136833	6.09389	Nrf2_KO up vs Nrf2_WT
P62869	Elob	Elongin-B	5.78603e-05	2.88884	Nrf2_KO up vs Nrf2_WT
O08600	Endog	Endonuclease G, mitochondrial	0.0751909	-1.63456	Nrf2_KO down vs Nrf2_WT
P17182	Eno1	Alpha-enolase	0.0340366	1.60395	Nrf2_KO up vs Nrf2_WT
P17183	Eno2	Gamma-enolase	0.56667	1.22837	Nrf2_KO up vs Nrf2_WT
P21550	Eno3	Beta-enolase	0.140463	1.54861	Nrf2_KO up vs Nrf2_WT
Q8CGC7	Eprs1	Bifunctional glutamate/proline--tRNA ligase	0.0112897	-3.19975	Nrf2_KO down vs Nrf2_WT
Q9R0P3	Esd	S-formylglutathione hydrolase	0.0544061	1.19568	Nrf2_KO up vs Nrf2_WT
Q99LC5	Etfa	Electron transfer flavoprotein subunit alpha, mitochondrial	0.98283	1.00524	Nrf2_KO up vs Nrf2_WT
Q9DCW4	Etfb	Electron transfer flavoprotein subunit beta	0.853949	-1.04224	Nrf2_KO down vs Nrf2_WT
Q921G7	Etfdh	Electron transfer flavoprotein-ubiquinone oxidoreductase, mitochondrial	0.757289	1.06486	Nrf2_KO up vs Nrf2_WT
P26040	Ezr	Ezrin	0.130208	1.62419	Nrf2_KO up vs Nrf2_WT
P11404	Fabp3	Fatty acid-binding protein, heart	0.531828	-1.21293	Nrf2_KO down vs Nrf2_WT
Q3TC72	Fahd2	Fumarylacetoacetate hydrolase domain-containing protein 2A	0.0779859	1.60178	Nrf2_KO up vs Nrf2_WT
Q8C0C7	Farsa	Phenylalanine--tRNA ligase alpha subunit	0.012153	-1.73866	Nrf2_KO down vs Nrf2_WT
Q9QXC1	Fetub	Fetuin-B	0.55916	1.36123	Nrf2_KO up vs Nrf2_WT
E9PV24	Fga	Fibrinogen alpha chain	0.0122574	2.13318	Nrf2_KO up vs Nrf2_WT
Q8K0E8	Fgb	Fibrinogen beta chain	0.0837825	-7.01603	Nrf2_KO down vs Nrf2_WT
P97807	Fh	Fumarate hydratase, mitochondrial	0.322955	-1.31203	Nrf2_KO down vs Nrf2_WT
P97447	Fhl1	Four and a half LIM domains protein 1	0.83298	-1.08137	Nrf2_KO down vs Nrf2_WT
Q9R059	Fhl3	Four and a half LIM domains protein 3	0.219275	3.50337	Nrf2_KO up vs Nrf2_WT
Q9CQ92	Fis1	Mitochondrial fission 1 protein	0.0164925	-1.95009	Nrf2_KO down vs Nrf2_WT
Q91V79	Fitm1	Fat storage-inducing transmembrane protein 1	0.0280791	2.49713	Nrf2_KO up vs Nrf2_WT
P26883	Fkbp1a	Peptidyl-prolyl cis-trans isomerase FKBP1A	0.15178	-1.57496	Nrf2_KO down vs Nrf2_WT
Q62446	Fkbp3	Peptidyl-prolyl cis-trans isomerase FKBP3	0.00397149	-1.50651	Nrf2_KO down vs Nrf2_WT
Q8VHX6	Flnc	Filamin-C	0.691421	-1.07561	Nrf2_KO down vs Nrf2_WT
P50608	Fmod	Fibromodulin	0.183537	1.37231	Nrf2_KO up vs Nrf2_WT
Q61239	Fnta	Protein farnesyltransferase/geranylgeranyltransferase type-1 subunit alpha	0.000345206	-20.5272	Nrf2_KO down vs Nrf2_WT
O35409	Folh1	Glutamate carboxypeptidase 2	0.0477606	4.87181	Nrf2_KO up vs Nrf2_WT
Q61553	Fscn1	Fascin	0.138508	-5.64456	Nrf2_KO down vs Nrf2_WT
P09528	Fth1	Ferritin heavy chain	0.335418	-1.21875	Nrf2_KO down vs Nrf2_WT
P29391	Ftl1	Ferritin light chain 1	0.33845	-1.6919	Nrf2_KO down vs Nrf2_WT
Q9D6K8	Fundc2	FUN14 domain-containing protein 2	0.002577	-1.64906	Nrf2_KO down vs Nrf2_WT
Q9Z239	Fxyd1	Phospholemman	0.00270304	-5.86441	Nrf2_KO down vs Nrf2_WT
Q64467	Gapdhs	Glyceraldehyde-3-phosphate dehydrogenase, testis-specific	0.000207945	2.9629	Nrf2_KO up vs Nrf2_WT
Q9D172	Gatd3a	Glutamine amidotransferase-like class 1 domain-containing protein 3A, mitochondrial	0.626473	1.13431	Nrf2_KO up vs Nrf2_WT
Q9D6Y9	Gbe1	1,4-alpha-glucan-branching enzyme	0.000661952	-8.56657	Nrf2_KO down vs Nrf2_WT
P21614	Gc	Vitamin D-binding protein	0.575235	-1.10017	Nrf2_KO down vs Nrf2_WT
P01864	GCAB	Ig gamma-2A chain C region secreted form	0.546863	-1.28968	Nrf2_KO down vs Nrf2_WT
P50396	Gdi1	Rab GDP dissociation inhibitor alpha	0.00112689	-2.48605	Nrf2_KO down vs Nrf2_WT
Q61598	Gdi2	Rab GDP dissociation inhibitor beta	0.023184	1.3083	Nrf2_KO up vs Nrf2_WT
Q9CPU0	Glo1	Lactoylglutathione lyase	0.0597345	1.56538	Nrf2_KO up vs Nrf2_WT
Q9QUH0	Glrx	Glutaredoxin-1	0.313294	1.33082	Nrf2_KO up vs Nrf2_WT
P26443	Glud1	Glutamate dehydrogenase 1, mitochondrial	0.205688	-1.43448	Nrf2_KO down vs Nrf2_WT
P15105	Glul	Glutamine synthetase	0.0164522	-17.7439	Nrf2_KO down vs Nrf2_WT
Q9DC51	Gnai3	Guanine nucleotide-binding protein G(i) subunit alpha-3	0.0933896	1.87102	Nrf2_KO up vs Nrf2_WT
Q9CR60	Golt1b	Vesicle transport protein GOT1B	0.00541203	2.43128	Nrf2_KO up vs Nrf2_WT
P05201	Got1	Aspartate aminotransferase, cytoplasmic	0.0213092	1.82643	Nrf2_KO up vs Nrf2_WT
P05202	Got2	Aspartate aminotransferase, mitochondrial	0.449519	1.14231	Nrf2_KO up vs Nrf2_WT
P13707	Gpd1	Glycerol-3-phosphate dehydrogenase [NAD(+)], cytoplasmic	0.127303	1.36946	Nrf2_KO up vs Nrf2_WT
Q64521	Gpd2	Glycerol-3-phosphate dehydrogenase, mitochondrial	0.0638049	1.42406	Nrf2_KO up vs Nrf2_WT
P06745	Gpi	Glucose-6-phosphate isomerase	0.0795275	-1.61563	Nrf2_KO down vs Nrf2_WT
P11352	Gpx1	Glutathione peroxidase 1	0.584475	1.1396	Nrf2_KO up vs Nrf2_WT
P46412	Gpx3	Glutathione peroxidase 3	0.0764125	1.32395	Nrf2_KO up vs Nrf2_WT
O70325	Gpx4	Phospholipid hydroperoxide glutathione peroxidase	0.230084	-1.51263	Nrf2_KO down vs Nrf2_WT
Q91Z53	Grhpr	Glyoxylate reductase/hydroxypyruvate reductase	0.00451095	1.98722	Nrf2_KO up vs Nrf2_WT
P13020	Gsn	Gelsolin	0.00100723	-6.31004	Nrf2_KO down vs Nrf2_WT
P24472	Gsta4	Glutathione S-transferase A4	0.101285	1.50644	Nrf2_KO up vs Nrf2_WT
Q9DCM2	Gstk1	Glutathione S-transferase kappa 1	0.00529716	-7.31393	Nrf2_KO down vs Nrf2_WT
P10649	Gstm1	Glutathione S-transferase Mu 1	0.478486	1.16161	Nrf2_KO up vs Nrf2_WT
P15626	Gstm2	Glutathione S-transferase Mu 2	0.00263719	-2.18014	Nrf2_KO down vs Nrf2_WT
P48774	Gstm5	Glutathione S-transferase Mu 5	0.000306995	-1.82801	Nrf2_KO down vs Nrf2_WT
O09131	Gsto1	Glutathione S-transferase omega-1	0.0622925	1.53553	Nrf2_KO up vs Nrf2_WT
P19157	Gstp1	Glutathione S-transferase P 1	0.00270963	-1.73301	Nrf2_KO down vs Nrf2_WT
Q9R062	Gyg1	Glycogenin-1	0.994438	1.00132	Nrf2_KO up vs Nrf2_WT
Q9Z1E4	Gys1	Glycogen [starch] synthase, muscle	0.0335186	1.56748	Nrf2_KO up vs Nrf2_WT
P15864	H1-2	Histone H1.2	0.0911711	-1.59383	Nrf2_KO down vs Nrf2_WT
P43274	H1-4	Histone H1.4	0.178238	-1.46788	Nrf2_KO down vs Nrf2_WT
C0HKE1	H2ac4	Histone H2A type 1-B	0.0236628	1.42518	Nrf2_KO up vs Nrf2_WT
P10853	H2bc7	Histone H2B type 1-F/J/L	0.34141	1.21058	Nrf2_KO up vs Nrf2_WT
P01895	H2-D1	H-2 class I histocompatibility antigen, alpha chain (Fragment)	0.477048	-2.03682	Nrf2_KO down vs Nrf2_WT
P62806	H4c1	Histone H4	0.107556	-1.35794	Nrf2_KO down vs Nrf2_WT
Q61425	Hadh	Hydroxyacyl-coenzyme A dehydrogenase, mitochondrial	0.0304008	1.48115	Nrf2_KO up vs Nrf2_WT
Q8BMS1	Hadha	Trifunctional enzyme subunit alpha, mitochondrial	0.735959	-1.07342	Nrf2_KO down vs Nrf2_WT
Q99JY0	Hadhb	Trifunctional enzyme subunit beta, mitochondrial	0.200551	1.24893	Nrf2_KO up vs Nrf2_WT
P01942	Hba	Hemoglobin subunit alpha	0.915768	1.05093	Nrf2_KO up vs Nrf2_WT
P02088	Hbb-b1	Hemoglobin subunit beta-1	0.453618	1.32786	Nrf2_KO up vs Nrf2_WT
Q3SXD3	Hddc2	5'-deoxynucleotidase HDDC2	0.00247993	-8.07242	Nrf2_KO down vs Nrf2_WT
Q3UGR5	Hdhd2	Haloacid dehalogenase-like hydrolase domain-containing protein 2	0.00391987	10.5309	Nrf2_KO up vs Nrf2_WT
Q9D1G3	Hhatl	Protein-cysteine N-palmitoyltransferase HHAT-like protein	0.045046	1.3679	Nrf2_KO up vs Nrf2_WT
Q99L13	Hibadh	3-hydroxyisobutyrate dehydrogenase, mitochondrial	0.900214	-1.0475	Nrf2_KO down vs Nrf2_WT
Q8QZS1	Hibch	3-hydroxyisobutyryl-CoA hydrolase, mitochondrial	0.0522071	2.511	Nrf2_KO up vs Nrf2_WT
Q9DD02	Hikeshi	Protein Hikeshi	0.000244983	2.86004	Nrf2_KO up vs Nrf2_WT
P70349	Hint1	Histidine triad nucleotide-binding protein 1	0.872466	-1.04249	Nrf2_KO down vs Nrf2_WT
O08528	Hk2	Hexokinase-2	0.204205	-1.35955	Nrf2_KO down vs Nrf2_WT
A2AJ76	Hmcn2	Hemicentin-2	0.00190678	2.37576	Nrf2_KO up vs Nrf2_WT
P63158	Hmgb1	High mobility group protein B1	0.0941959	-2.30105	Nrf2_KO down vs Nrf2_WT
O35737	Hnrnph1	Heterogeneous nuclear ribonucleoprotein H	0.302071	1.93093	Nrf2_KO up vs Nrf2_WT
P61979	Hnrnpk	Heterogeneous nuclear ribonucleoprotein K	0.00429455	-16.9209	Nrf2_KO down vs Nrf2_WT
Q61646	Hp	Haptoglobin	0.0109529	-17.5373	Nrf2_KO down vs Nrf2_WT
Q91X72	Hpx	Hemopexin	0.0887867	-2.08939	Nrf2_KO down vs Nrf2_WT
O08756	Hsd17b10	3-hydroxyacyl-CoA dehydrogenase type-2	0.0069432	1.87052	Nrf2_KO up vs Nrf2_WT
P50171	Hsd17b8	Estradiol 17-beta-dehydrogenase 8	0.0308677	-2.24798	Nrf2_KO down vs Nrf2_WT
P07901	Hsp90aa1	Heat shock protein HSP 90-alpha	0.0178299	-1.78849	Nrf2_KO down vs Nrf2_WT
P11499	Hsp90ab1	Heat shock protein HSP 90-beta	0.00619882	-1.92377	Nrf2_KO down vs Nrf2_WT
P08113	Hsp90b1	Endoplasmin	0.145752	-1.66937	Nrf2_KO down vs Nrf2_WT
P17879	Hspa1b	Heat shock 70 kDa protein 1B	0.15373	-3.91561	Nrf2_KO down vs Nrf2_WT
Q61316	Hspa4	Heat shock 70 kDa protein 4	0.0390739	1.52879	Nrf2_KO up vs Nrf2_WT
P20029	Hspa5	Endoplasmic reticulum chaperone BiP	0.233365	-1.36473	Nrf2_KO down vs Nrf2_WT
P63017	Hspa8	Heat shock cognate 71 kDa protein	0.0634993	-1.65306	Nrf2_KO down vs Nrf2_WT
P38647	Hspa9	Stress-70 protein, mitochondrial	0.263977	-1.30908	Nrf2_KO down vs Nrf2_WT
P14602	Hspb1	Heat shock protein beta-1	0.91631	-1.03043	Nrf2_KO down vs Nrf2_WT
Q99PR8	Hspb2	Heat shock protein beta-2	0.24708	-1.07355	Nrf2_KO down vs Nrf2_WT
Q5EBG6	Hspb6	Heat shock protein beta-6	0.280201	-1.4984	Nrf2_KO down vs Nrf2_WT
P35385	Hspb7	Heat shock protein beta-7	0.00651764	-3.71219	Nrf2_KO down vs Nrf2_WT
Q9JK92	Hspb8	Heat shock protein beta-8	0.703503	1.05919	Nrf2_KO up vs Nrf2_WT
P63038	Hspd1	60 kDa heat shock protein, mitochondrial	0.367958	1.19353	Nrf2_KO up vs Nrf2_WT
Q64433	Hspe1	10 kDa heat shock protein, mitochondrial	0.522649	-1.19384	Nrf2_KO down vs Nrf2_WT
Q61699	Hsph1	Heat shock protein 105 kDa	0.162729	5.64111	Nrf2_KO up vs Nrf2_WT
Q9D6R2	Idh3a	Isocitrate dehydrogenase [NAD] subunit alpha, mitochondrial	0.00144059	-2.0903	Nrf2_KO down vs Nrf2_WT
P70404	Idh3g	Isocitrate dehydrogenase [NAD] subunit gamma 1, mitochondrial	0.927782	-1.02578	Nrf2_KO down vs Nrf2_WT
P01867	Igh-3	Ig gamma-2B chain C region	0.105913	-1.5991	Nrf2_KO down vs Nrf2_WT
P01868	Ighg1	Ig gamma-1 chain C region secreted form	0.119127	-6.59591	Nrf2_KO down vs Nrf2_WT
P03987	IGHG3	Ig gamma-3 chain C region	0.367134	1.82305	Nrf2_KO up vs Nrf2_WT
P01837	Igkc	Immunoglobulin kappa constant	0.00035616	-8.34965	Nrf2_KO down vs Nrf2_WT
Q8CAQ8	Immt	MICOS complex subunit Mic60	0.82219	1.02178	Nrf2_KO up vs Nrf2_WT
Q8BKC5	Ipo5	Importin-5	0.000657549	-5.29941	Nrf2_KO down vs Nrf2_WT
Q91V64	Isoc1	Isochorismatase domain-containing protein 1	0.00487893	2.26692	Nrf2_KO up vs Nrf2_WT
P85094	Isoc2a	Isochorismatase domain-containing protein 2A	0.150295	-1.3287	Nrf2_KO down vs Nrf2_WT
P09055	Itgb1	Integrin beta-1	0.0607962	-1.86534	Nrf2_KO down vs Nrf2_WT
Q9JHI5	Ivd	Isovaleryl-CoA dehydrogenase, mitochondrial	0.919996	-1.01505	Nrf2_KO down vs Nrf2_WT
Q9ET80	Jph1	Junctophilin-1	0.167184	1.28514	Nrf2_KO up vs Nrf2_WT
Q9ET78	Jph2	Junctophilin-2	0.00395842	-1.96076	Nrf2_KO down vs Nrf2_WT
Q3MI48	Jsrp1	Junctional sarcoplasmic reticulum protein 1	0.591105	-1.27784	Nrf2_KO down vs Nrf2_WT
O35367	Kera	Keratocan	0.0722264	-1.3577	Nrf2_KO down vs Nrf2_WT
Q9D783	Klhl40	Kelch-like protein 40	0.92486	1.02374	Nrf2_KO up vs Nrf2_WT
A2AUC9	Klhl41	Kelch-like protein 41	0.141671	1.33772	Nrf2_KO up vs Nrf2_WT
O08677	Kng1	Kininogen-1	0.0371664	-2.70707	Nrf2_KO down vs Nrf2_WT
O35343	Kpna4	Importin subunit alpha-3	0.116135	1.34059	Nrf2_KO up vs Nrf2_WT
P70168	Kpnb1	Importin subunit beta-1	3.99152e-05	-2.42582	Nrf2_KO down vs Nrf2_WT
P32883	Kras	GTPase KRas	0.000524887	-3.77004	Nrf2_KO down vs Nrf2_WT
P02535	Krt10	Keratin, type I cytoskeletal 10	0.0233456	-5.334	Nrf2_KO down vs Nrf2_WT
Q3TTY5	Krt2	Keratin, type II cytoskeletal 2 epidermal	0.199006	-2.91688	Nrf2_KO down vs Nrf2_WT
P50446	Krt6a	Keratin, type II cytoskeletal 6A	0.0140433	-7.44136	Nrf2_KO down vs Nrf2_WT
Q6IFZ9	Krt74	Keratin, type II cytoskeletal 74	0.124581	-2.99456	Nrf2_KO down vs Nrf2_WT
Q6IFZ6	Krt77	Keratin, type II cytoskeletal 1b	0.166959	-2.64216	Nrf2_KO down vs Nrf2_WT
Q8VED5	Krt79	Keratin, type II cytoskeletal 79	0.0288107	-8.28634	Nrf2_KO down vs Nrf2_WT
Q8BTY1	Kyat1	Kynurenine--oxoglutarate transaminase 1	0.066829	2.38227	Nrf2_KO up vs Nrf2_WT
Q71RI9	Kyat3	Kynurenine--oxoglutarate transaminase 3	0.0556767	3.09989	Nrf2_KO up vs Nrf2_WT
Q60675	Lama2	Laminin subunit alpha-2	0.546429	1.37396	Nrf2_KO up vs Nrf2_WT
P02469	Lamb1	Laminin subunit beta-1	0.0177913	3.45893	Nrf2_KO up vs Nrf2_WT
Q61292	Lamb2	Laminin subunit beta-2	0.000435859	3.49492	Nrf2_KO up vs Nrf2_WT
Q9JKS4	Ldb3	LIM domain-binding protein 3	0.042844	1.71647	Nrf2_KO up vs Nrf2_WT
P06151	Ldha	L-lactate dehydrogenase A chain	0.76853	-1.10779	Nrf2_KO down vs Nrf2_WT
P16125	Ldhb	L-lactate dehydrogenase B chain	0.389251	-1.43312	Nrf2_KO down vs Nrf2_WT
Q9Z2I0	Letm1	Mitochondrial proton/calcium exchanger protein	0.0210223	-2.77967	Nrf2_KO down vs Nrf2_WT
P16045	Lgals1	Galectin-1	0.574493	1.14682	Nrf2_KO up vs Nrf2_WT
Q8VEE1	Lmcd1	LIM and cysteine-rich domains protein 1	0.123257	-1.59047	Nrf2_KO down vs Nrf2_WT
P48678	Lmna	Prelamin-A/C	0.0128753	-1.52928	Nrf2_KO down vs Nrf2_WT
P14733	Lmnb1	Lamin-B1	0.000304116	2.386	Nrf2_KO up vs Nrf2_WT
Q8CGK3	Lonp1	Lon protease homolog, mitochondrial	0.0597728	1.25115	Nrf2_KO up vs Nrf2_WT
P24527	Lta4h	Leukotriene A-4 hydrolase	0.00812616	3.08257	Nrf2_KO up vs Nrf2_WT
P51885	Lum	Lumican	0.0869576	1.59466	Nrf2_KO up vs Nrf2_WT
P97823	Lypla1	Acyl-protein thioesterase 1	0.000258153	2.97916	Nrf2_KO up vs Nrf2_WT
Q922B1	Macrod1	ADP-ribose glycohydrolase MACROD1	0.0123995	-1.75656	Nrf2_KO down vs Nrf2_WT
Q8BW75	Maob	Amine oxidase [flavin-containing] B	0.793132	1.06863	Nrf2_KO up vs Nrf2_WT
P63085	Mapk1	Mitogen-activated protein kinase 1	0.18361	2.09947	Nrf2_KO up vs Nrf2_WT
O08911	Mapk12	Mitogen-activated protein kinase 12	0.817614	1.02938	Nrf2_KO up vs Nrf2_WT
P47811	Mapk14	Mitogen-activated protein kinase 14	0.46837	-2.91563	Nrf2_KO down vs Nrf2_WT
P04247	Mb	Myoglobin	0.470855	-1.475	Nrf2_KO down vs Nrf2_WT
P04370	Mbp	Myelin basic protein	0.955991	1.04154	Nrf2_KO up vs Nrf2_WT
Q3ULD5	Mccc2	Methylcrotonoyl-CoA carboxylase beta chain, mitochondrial	0.214115	-1.50235	Nrf2_KO down vs Nrf2_WT
P14152	Mdh1	Malate dehydrogenase, cytoplasmic	0.535307	-1.15838	Nrf2_KO down vs Nrf2_WT
P08249	Mdh2	Malate dehydrogenase, mitochondrial	0.249345	1.48018	Nrf2_KO up vs Nrf2_WT
Q9D967	Mdp1	Magnesium-dependent phosphatase 1	0.00252969	2.08179	Nrf2_KO up vs Nrf2_WT
P06801	Me1	NADP-dependent malic enzyme	0.0853973	1.46052	Nrf2_KO up vs Nrf2_WT
Q925J9	Med1	Mediator of RNA polymerase II transcription subunit 1	0.100211	3.18376	Nrf2_KO up vs Nrf2_WT
A2AWL7	Mga	MAX gene-associated protein	0.101557	1.62807	Nrf2_KO up vs Nrf2_WT
Q8R404	Micos13	MICOS complex subunit MIC13	0.132275	-1.49985	Nrf2_KO down vs Nrf2_WT
P34884	Mif	Macrophage migration inhibitory factor	0.04845	2.30006	Nrf2_KO up vs Nrf2_WT
Q9Z2L6	Minpp1	Multiple inositol polyphosphate phosphatase 1	0.110949	3.71295	Nrf2_KO up vs Nrf2_WT
P16332	Mmut	Methylmalonyl-CoA mutase, mitochondrial	0.10179	-1.67375	Nrf2_KO down vs Nrf2_WT
P63030	Mpc1	Mitochondrial pyruvate carrier 1	0.0837878	1.42694	Nrf2_KO up vs Nrf2_WT
Q9D023	Mpc2	Mitochondrial pyruvate carrier 2	0.15046	1.39542	Nrf2_KO up vs Nrf2_WT
Q924M7	Mpi	Mannose-6-phosphate isomerase	0.0106681	-2.66102	Nrf2_KO down vs Nrf2_WT
Q99J99	Mpst	3-mercaptopyruvate sulfurtransferase	0.127117	1.70179	Nrf2_KO up vs Nrf2_WT
P27573	Mpz	Myelin protein P0	0.653805	1.35236	Nrf2_KO up vs Nrf2_WT
Q9D6Y7	Msra	Mitochondrial peptide methionine sulfoxide reductase	0.124937	-2.31956	Nrf2_KO down vs Nrf2_WT
Q9CQ65	Mtap	S-methyl-5'-thioadenosine phosphorylase	0.0147446	-26.7538	Nrf2_KO down vs Nrf2_WT
Q922Q1	Mtarc2	Mitochondrial amidoxime reducing component 2	0.629052	1.09611	Nrf2_KO up vs Nrf2_WT
P03930	Mtatp8	ATP synthase protein 8	0.229547	1.48126	Nrf2_KO up vs Nrf2_WT
Q791V5	Mtch2	Mitochondrial carrier homolog 2	0.000451031	2.30694	Nrf2_KO up vs Nrf2_WT
P00397	Mtco1	Cytochrome c oxidase subunit 1	0.219536	1.33496	Nrf2_KO up vs Nrf2_WT
P00405	Mtco2	Cytochrome c oxidase subunit 2	0.081177	1.6539	Nrf2_KO up vs Nrf2_WT
P00158	Mt-Cyb	Cytochrome b	0.0233545	1.42911	Nrf2_KO up vs Nrf2_WT
Q9CRB8	Mtfp1	Mitochondrial fission process protein 1	0.0896616	7.30409	Nrf2_KO up vs Nrf2_WT
P03888	Mtnd1	NADH-ubiquinone oxidoreductase chain 1	0.00449019	4.23248	Nrf2_KO up vs Nrf2_WT
P03911	Mtnd4	NADH-ubiquinone oxidoreductase chain 4	0.137955	1.40082	Nrf2_KO up vs Nrf2_WT
P03921	Mtnd5	NADH-ubiquinone oxidoreductase chain 5	0.238815	-1.37427	Nrf2_KO down vs Nrf2_WT
P28665	Mug1	Murinoglobulin-1	0.168336	1.42835	Nrf2_KO up vs Nrf2_WT
A2BIM8	Mup18	Major urinary protein 18	0.346789	-3.17373	Nrf2_KO down vs Nrf2_WT
Q9EQK5	Mvp	Major vault protein	0.0132444	-7.52291	Nrf2_KO down vs Nrf2_WT
O35682	Myadm	Myeloid-associated differentiation marker	0.0262279	1.94645	Nrf2_KO up vs Nrf2_WT
Q5XKE0	Mybpc2	Myosin-binding protein C, fast-type	0.563204	1.08022	Nrf2_KO up vs Nrf2_WT
P70402	Mybph	Myosin-binding protein H	0.578475	1.19027	Nrf2_KO up vs Nrf2_WT
Q5SX40	Myh1	Myosin-1	0.931742	-1.01408	Nrf2_KO down vs Nrf2_WT
Q5SX39	Myh4	Myosin-4	0.50057	-1.13414	Nrf2_KO down vs Nrf2_WT
P13542	Myh8	Myosin-8	0.314415	-1.24279	Nrf2_KO down vs Nrf2_WT
P05977	Myl1	Myosin light chain 1/3, skeletal muscle isoform	0.811202	1.06875	Nrf2_KO up vs Nrf2_WT
P51667	Myl2	Myosin regulatory light chain 2, ventricular/cardiac muscle isoform	0.227883	-1.92902	Nrf2_KO down vs Nrf2_WT
P09542	Myl3	Myosin light chain 3	0.52868	-1.41989	Nrf2_KO down vs Nrf2_WT
Q8CI43	Myl6b	Myosin light chain 6B	0.0603425	-3.94114	Nrf2_KO down vs Nrf2_WT
Q8VCR8	Mylk2	Myosin light chain kinase 2, skeletal/cardiac muscle	0.150193	1.28936	Nrf2_KO up vs Nrf2_WT
P97457	Mylpf	Myosin regulatory light chain 2, skeletal muscle isoform	0.293065	-1.20449	Nrf2_KO down vs Nrf2_WT
Q62234	Myom1	Myomesin-1	0.0810209	1.30589	Nrf2_KO up vs Nrf2_WT
A2ABU4	Myom3	Myomesin-3	0.550399	1.29148	Nrf2_KO up vs Nrf2_WT
Q9JIF9	Myot	Myotilin	0.474815	-1.16232	Nrf2_KO down vs Nrf2_WT
Q9JK37	Myoz1	Myozenin-1	0.0809397	1.37411	Nrf2_KO up vs Nrf2_WT
Q9JJW5	Myoz2	Myozenin-2	0.12208	-2.26875	Nrf2_KO down vs Nrf2_WT
Q8R4E4	Myoz3	Myozenin-3	0.0237116	1.33691	Nrf2_KO up vs Nrf2_WT
P70670	Naca	Nascent polypeptide-associated complex subunit alpha, muscle-specific form	0.29971	1.40744	Nrf2_KO up vs Nrf2_WT
Q99KQ4	Nampt	Nicotinamide phosphoribosyltransferase	0.148643	-1.34363	Nrf2_KO down vs Nrf2_WT
Q78ZA7	Nap1l4	Nucleosome assembly protein 1-like 4	3.55409e-05	-17.1493	Nrf2_KO down vs Nrf2_WT
Q8K4Z3	Naxe	NAD(P)H-hydrate epimerase	0.285791	1.50466	Nrf2_KO up vs Nrf2_WT
Q9QYG0	Ndrg2	Protein NDRG2	0.540156	-1.13451	Nrf2_KO down vs Nrf2_WT
Q99LC3	Ndufa10	NADH dehydrogenase [ubiquinone] 1 alpha subcomplex subunit 10, mitochondrial	0.000379421	1.96143	Nrf2_KO up vs Nrf2_WT
Q9D8B4	Ndufa11	NADH dehydrogenase [ubiquinone] 1 alpha subcomplex subunit 11	0.309613	-1.18977	Nrf2_KO down vs Nrf2_WT
Q7TMF3	Ndufa12	NADH dehydrogenase [ubiquinone] 1 alpha subcomplex subunit 12	0.000237324	-2.66095	Nrf2_KO down vs Nrf2_WT
Q9ERS2	Ndufa13	NADH dehydrogenase [ubiquinone] 1 alpha subcomplex subunit 13	0.0688536	-1.36784	Nrf2_KO down vs Nrf2_WT
Q9CQ75	Ndufa2	NADH dehydrogenase [ubiquinone] 1 alpha subcomplex subunit 2	0.0185644	2.19127	Nrf2_KO up vs Nrf2_WT
Q9CQ91	Ndufa3	NADH dehydrogenase [ubiquinone] 1 alpha subcomplex subunit 3	0.808526	-1.03284	Nrf2_KO down vs Nrf2_WT
Q62425	Ndufa4	Cytochrome c oxidase subunit NDUFA4	0.655221	-1.07941	Nrf2_KO down vs Nrf2_WT
Q9CPP6	Ndufa5	NADH dehydrogenase [ubiquinone] 1 alpha subcomplex subunit 5	0.0747746	-1.61867	Nrf2_KO down vs Nrf2_WT
Q9CQZ5	Ndufa6	NADH dehydrogenase [ubiquinone] 1 alpha subcomplex subunit 6	0.0288328	-1.93345	Nrf2_KO down vs Nrf2_WT
Q9Z1P6	Ndufa7	NADH dehydrogenase [ubiquinone] 1 alpha subcomplex subunit 7	0.553406	-1.15909	Nrf2_KO down vs Nrf2_WT
Q9DCJ5	Ndufa8	NADH dehydrogenase [ubiquinone] 1 alpha subcomplex subunit 8	0.865599	-1.0685	Nrf2_KO down vs Nrf2_WT
Q9DC69	Ndufa9	NADH dehydrogenase [ubiquinone] 1 alpha subcomplex subunit 9, mitochondrial	0.105665	1.34628	Nrf2_KO up vs Nrf2_WT
Q9DCS9	Ndufb10	NADH dehydrogenase [ubiquinone] 1 beta subcomplex subunit 10	0.392317	-1.14919	Nrf2_KO down vs Nrf2_WT
O09111	Ndufb11	NADH dehydrogenase [ubiquinone] 1 beta subcomplex subunit 11, mitochondrial	0.00177516	-3.50958	Nrf2_KO down vs Nrf2_WT
Q9CPU2	Ndufb2	NADH dehydrogenase [ubiquinone] 1 beta subcomplex subunit 2, mitochondrial	0.850328	-1.11827	Nrf2_KO down vs Nrf2_WT
Q9CQZ6	Ndufb3	NADH dehydrogenase [ubiquinone] 1 beta subcomplex subunit 3	0.276309	-1.32235	Nrf2_KO down vs Nrf2_WT
Q9CQC7	Ndufb4	NADH dehydrogenase [ubiquinone] 1 beta subcomplex subunit 4	0.0664797	-1.43482	Nrf2_KO down vs Nrf2_WT
Q9CQH3	Ndufb5	NADH dehydrogenase [ubiquinone] 1 beta subcomplex subunit 5, mitochondrial	0.312398	-1.29606	Nrf2_KO down vs Nrf2_WT
Q3UIU2	Ndufb6	NADH dehydrogenase [ubiquinone] 1 beta subcomplex subunit 6	0.0018359	-2.24251	Nrf2_KO down vs Nrf2_WT
Q9CR61	Ndufb7	NADH dehydrogenase [ubiquinone] 1 beta subcomplex subunit 7	0.0392203	-1.52612	Nrf2_KO down vs Nrf2_WT
Q9D6J5	Ndufb8	NADH dehydrogenase [ubiquinone] 1 beta subcomplex subunit 8, mitochondrial	0.00175007	-2.72061	Nrf2_KO down vs Nrf2_WT
Q9CQJ8	Ndufb9	NADH dehydrogenase [ubiquinone] 1 beta subcomplex subunit 9	0.00494174	-1.66173	Nrf2_KO down vs Nrf2_WT
Q9CQ54	Ndufc2	NADH dehydrogenase [ubiquinone] 1 subunit C2	0.41912	1.11826	Nrf2_KO up vs Nrf2_WT
Q91VD9	Ndufs1	NADH-ubiquinone oxidoreductase 75 kDa subunit, mitochondrial	0.827103	-1.02957	Nrf2_KO down vs Nrf2_WT
Q91WD5	Ndufs2	NADH dehydrogenase [ubiquinone] iron-sulfur protein 2, mitochondrial	0.0248967	1.57745	Nrf2_KO up vs Nrf2_WT
Q9DCT2	Ndufs3	NADH dehydrogenase [ubiquinone] iron-sulfur protein 3, mitochondrial	0.053977	-1.38647	Nrf2_KO down vs Nrf2_WT
Q9CXZ1	Ndufs4	NADH dehydrogenase [ubiquinone] iron-sulfur protein 4, mitochondrial	0.0499277	-1.80133	Nrf2_KO down vs Nrf2_WT
Q9DC70	Ndufs7	NADH dehydrogenase [ubiquinone] iron-sulfur protein 7, mitochondrial	0.0246796	-1.58723	Nrf2_KO down vs Nrf2_WT
Q8K3J1	Ndufs8	NADH dehydrogenase [ubiquinone] iron-sulfur protein 8, mitochondrial	0.213674	-1.23472	Nrf2_KO down vs Nrf2_WT
Q91YT0	Ndufv1	NADH dehydrogenase [ubiquinone] flavoprotein 1, mitochondrial	0.0932213	1.82033	Nrf2_KO up vs Nrf2_WT
Q9D6J6	Ndufv2	NADH dehydrogenase [ubiquinone] flavoprotein 2, mitochondrial	0.354349	-1.16765	Nrf2_KO down vs Nrf2_WT
P19246	Nefh	Neurofilament heavy polypeptide	0.219671	2.77643	Nrf2_KO up vs Nrf2_WT
P08551	Nefl	Neurofilament light polypeptide	0.655559	1.3105	Nrf2_KO up vs Nrf2_WT
P08553	Nefm	Neurofilament medium polypeptide	0.0532258	-2.27924	Nrf2_KO down vs Nrf2_WT
Q7TPW1	Nexn	Nexilin	0.0102996	2.45894	Nrf2_KO up vs Nrf2_WT
P10493	Nid1	Nidogen-1	0.000359393	1.69452	Nrf2_KO up vs Nrf2_WT
O55126	Nipsnap2	Protein NipSnap homolog 2	0.508737	-1.08329	Nrf2_KO down vs Nrf2_WT
Q01768	Nme2	Nucleoside diphosphate kinase B	0.000306995	2.14175	Nrf2_KO up vs Nrf2_WT
Q61941	Nnt	NAD(P) transhydrogenase, mitochondrial	0.422975	2.79364	Nrf2_KO up vs Nrf2_WT
Q9D1X0	Nol3	Nucleolar protein 3	0.000263938	-4.03229	Nrf2_KO down vs Nrf2_WT
Q61937	Npm1	Nucleophosmin	0.0473264	2.10589	Nrf2_KO up vs Nrf2_WT
Q64669	Nqo1	NAD(P)H dehydrogenase [quinone] 1	0.237117	-49.4909	Nrf2_KO down vs Nrf2_WT
Q9JI75	Nqo2	Ribosyldihydronicotinamide dehydrogenase [quinone]	0.0117485	2.02643	Nrf2_KO up vs Nrf2_WT
Q9CZ44	Nsfl1c	NSFL1 cofactor p47	0.000973391	-35.3308	Nrf2_KO down vs Nrf2_WT
P61971	Nutf2	Nuclear transport factor 2	0.045608	1.66725	Nrf2_KO up vs Nrf2_WT
P97346	Nxn	Nucleoredoxin	0.00387426	5.82497	Nrf2_KO up vs Nrf2_WT
P29758	Oat	Ornithine aminotransferase, mitochondrial	0.497011	-1.1484	Nrf2_KO down vs Nrf2_WT
Q62000	Ogn	Mimecan	0.0147021	2.07869	Nrf2_KO up vs Nrf2_WT
Q9CZ30	Ola1	Obg-like ATPase 1	0.0157973	2.24687	Nrf2_KO up vs Nrf2_WT
P07361	Orm2	Alpha-1-acid glycoprotein 2	0.267714	-4.43324	Nrf2_KO down vs Nrf2_WT
Q7TQI3	Otub1	Ubiquitin thioesterase OTUB1	0.00127369	-2.32862	Nrf2_KO down vs Nrf2_WT
Q9D0K2	Oxct1	Succinyl-CoA:3-ketoacid coenzyme A transferase 1, mitochondrial	0.462328	-1.2551	Nrf2_KO down vs Nrf2_WT
P09103	P4hb	Protein disulfide-isomerase	0.470059	1.10226	Nrf2_KO up vs Nrf2_WT
Q99JB8	Pacsin3	Protein kinase C and casein kinase II substrate protein 3	0.948212	-1.01548	Nrf2_KO down vs Nrf2_WT
Q99LX0	Park7	Parkinson disease protein 7 homolog	0.84395	-1.03757	Nrf2_KO down vs Nrf2_WT
Q3TVI8	Pbxip1	Pre-B-cell leukemia transcription factor-interacting protein 1	0.551967	1.07728	Nrf2_KO up vs Nrf2_WT
Q05920	Pc	Pyruvate carboxylase, mitochondrial	0.0032328	-11.8931	Nrf2_KO down vs Nrf2_WT
Q61990	Pcbp2	Poly(rC)-binding protein 2	0.000434762	4.84326	Nrf2_KO up vs Nrf2_WT
Q91ZA3	Pcca	Propionyl-CoA carboxylase alpha chain, mitochondrial	0.0196477	1.69494	Nrf2_KO up vs Nrf2_WT
Q99MN9	Pccb	Propionyl-CoA carboxylase beta chain, mitochondrial	0.0156786	1.74289	Nrf2_KO up vs Nrf2_WT
P23506	Pcmt1	Protein-L-isoaspartate(D-aspartate) O-methyltransferase	0.356362	1.1715	Nrf2_KO up vs Nrf2_WT
Q3UHX2	Pdap1	28 kDa heat- and acid-stable phosphoprotein	0.0117343	-2.72463	Nrf2_KO down vs Nrf2_WT
P56812	Pdcd5	Programmed cell death protein 5	0.138524	1.78764	Nrf2_KO up vs Nrf2_WT
P35486	Pdha1	Pyruvate dehydrogenase E1 component subunit alpha, somatic form, mitochondrial	0.524923	1.07206	Nrf2_KO up vs Nrf2_WT
Q9D051	Pdhb	Pyruvate dehydrogenase E1 component subunit beta, mitochondrial	0.629524	1.12295	Nrf2_KO up vs Nrf2_WT
Q8BKZ9	Pdhx	Pyruvate dehydrogenase protein X component, mitochondrial	0.263062	1.24753	Nrf2_KO up vs Nrf2_WT
P27773	Pdia3	Protein disulfide-isomerase A3	0.0290538	-5.50182	Nrf2_KO down vs Nrf2_WT
O70571	Pdk4	[Pyruvate dehydrogenase (acetyl-transferring)] kinase isozyme 4, mitochondrial	0.866379	-1.10943	Nrf2_KO down vs Nrf2_WT
O70400	Pdlim1	PDZ and LIM domain protein 1	0.217647	-1.94622	Nrf2_KO down vs Nrf2_WT
Q8CI51	Pdlim5	PDZ and LIM domain protein 5	0.286791	-1.16528	Nrf2_KO down vs Nrf2_WT
Q3TJD7	Pdlim7	PDZ and LIM domain protein 7	0.00542375	1.6696	Nrf2_KO up vs Nrf2_WT
Q3UV70	Pdp1	[Pyruvate dehydrogenase [acetyl-transferring]]-phosphatase 1, mitochondrial	0.653301	1.14823	Nrf2_KO up vs Nrf2_WT
P70296	Pebp1	Phosphatidylethanolamine-binding protein 1	0.100904	1.46622	Nrf2_KO up vs Nrf2_WT
P70266	Pfkfb1	6-phosphofructo-2-kinase/fructose-2,6-bisphosphatase 1	0.00157638	2.14229	Nrf2_KO up vs Nrf2_WT
P47857	Pfkm	ATP-dependent 6-phosphofructokinase, muscle type	0.0103562	2.37747	Nrf2_KO up vs Nrf2_WT
P62962	Pfn1	Profilin-1	0.503352	-1.24325	Nrf2_KO down vs Nrf2_WT
Q9DBJ1	Pgam1	Phosphoglycerate mutase 1	0.00206515	-3.65023	Nrf2_KO down vs Nrf2_WT
O70250	Pgam2	Phosphoglycerate mutase 2	0.246114	-1.23917	Nrf2_KO down vs Nrf2_WT
P09411	Pgk1	Phosphoglycerate kinase 1	0.405696	-1.05662	Nrf2_KO down vs Nrf2_WT
Q9CQ60	Pgls	6-phosphogluconolactonase	0.00828839	-1.81736	Nrf2_KO down vs Nrf2_WT
Q9D0F9	Pgm1	Phosphoglucomutase-1	0.0390047	1.78354	Nrf2_KO up vs Nrf2_WT
Q8CHP8	Pgp	Glycerol-3-phosphate phosphatase	0.647188	-1.04477	Nrf2_KO down vs Nrf2_WT
P67778	Phb	Prohibitin	0.815594	1.0453	Nrf2_KO up vs Nrf2_WT
O35129	Phb2	Prohibitin-2	0.0106747	1.66216	Nrf2_KO up vs Nrf2_WT
P18826	Phka1	Phosphorylase b kinase regulatory subunit alpha, skeletal muscle isoform	0.0859547	1.35845	Nrf2_KO up vs Nrf2_WT
Q7TSH2	Phkb	Phosphorylase b kinase regulatory subunit beta	0.795788	-1.04622	Nrf2_KO down vs Nrf2_WT
P07934	Phkg1	Phosphorylase b kinase gamma catalytic chain, skeletal muscle/heart isoform	0.325014	1.19074	Nrf2_KO up vs Nrf2_WT
Q99LV7	Pigx	Phosphatidylinositol-glycan biosynthesis class X protein	0.0514994	57.1408	Nrf2_KO up vs Nrf2_WT
P53810	Pitpna	Phosphatidylinositol transfer protein alpha isoform	0.268751	1.19164	Nrf2_KO up vs Nrf2_WT
P52480	Pkm	Pyruvate kinase PKM	0.000994095	1.79516	Nrf2_KO up vs Nrf2_WT
Q9Z280	Pld1	Phospholipase D1	0.0222231	3.56314	Nrf2_KO up vs Nrf2_WT
Q9QXS1	Plec	Plectin	0.00841594	1.74142	Nrf2_KO up vs Nrf2_WT
Q8CGN5	Plin1	Perilipin-1	0.0934616	1.68721	Nrf2_KO up vs Nrf2_WT
Q9DBG5	Plin3	Perilipin-3	0.820726	1.05383	Nrf2_KO up vs Nrf2_WT
O88492	Plin4	Perilipin-4	0.0269802	-30.2689	Nrf2_KO down vs Nrf2_WT
P23492	Pnp	Purine nucleoside phosphorylase	0.010281	-18.562	Nrf2_KO down vs Nrf2_WT
Q9D819	Ppa1	Inorganic pyrophosphatase	0.224084	1.40234	Nrf2_KO up vs Nrf2_WT
Q91VM9	Ppa2	Inorganic pyrophosphatase 2, mitochondrial	0.355778	-1.29631	Nrf2_KO down vs Nrf2_WT
P17742	Ppia	Peptidyl-prolyl cis-trans isomerase A	0.00635949	-2.03435	Nrf2_KO down vs Nrf2_WT
P62141	Ppp1cb	Serine/threonine-protein phosphatase PP1-beta catalytic subunit	0.0132034	-1.49639	Nrf2_KO down vs Nrf2_WT
Q99MR9	Ppp1r3a	Protein phosphatase 1 regulatory subunit 3A	0.480877	-1.14737	Nrf2_KO down vs Nrf2_WT
Q3UM45	Ppp1r7	Protein phosphatase 1 regulatory subunit 7	0.0954018	3.1119	Nrf2_KO up vs Nrf2_WT
P62715	Ppp2cb	Serine/threonine-protein phosphatase 2A catalytic subunit beta isoform	0.00471545	1.76123	Nrf2_KO up vs Nrf2_WT
Q76MZ3	Ppp2r1a	Serine/threonine-protein phosphatase 2A 65 kDa regulatory subunit A alpha isoform	0.0747667	-1.56492	Nrf2_KO down vs Nrf2_WT
Q6P1F6	Ppp2r2a	Serine/threonine-protein phosphatase 2A 55 kDa regulatory subunit B alpha isoform	0.00806511	1.79689	Nrf2_KO up vs Nrf2_WT
P48453	Ppp3cb	Serine/threonine-protein phosphatase 2B catalytic subunit beta isoform	0.00739927	1.85736	Nrf2_KO up vs Nrf2_WT
P35700	Prdx1	Peroxiredoxin-1	0.166954	1.21975	Nrf2_KO up vs Nrf2_WT
P20108	Prdx3	Thioredoxin-dependent peroxide reductase, mitochondrial	0.966547	-1.00861	Nrf2_KO down vs Nrf2_WT
O08709	Prdx6	Peroxiredoxin-6	0.220536	-1.46177	Nrf2_KO down vs Nrf2_WT
Q9QUR6	Prep	Prolyl endopeptidase	0.485179	-3.23385	Nrf2_KO down vs Nrf2_WT
P68181	Prkacb	cAMP-dependent protein kinase catalytic subunit beta	0.00165666	2.98776	Nrf2_KO up vs Nrf2_WT
P12367	Prkar2a	cAMP-dependent protein kinase type II-alpha regulatory subunit	0.214508	-1.44238	Nrf2_KO down vs Nrf2_WT
P15331	Prph	Peripherin	0.886485	-1.53924	Nrf2_KO down vs Nrf2_WT
Q9D7G0	Prps1	Ribose-phosphate pyrophosphokinase 1	0.0190997	2.08323	Nrf2_KO up vs Nrf2_WT
Q8C494	Prr33	Proline-rich protein 33	0.00450154	2.9341	Nrf2_KO up vs Nrf2_WT
P07146	Prss2	Anionic trypsin-2	0.0371118	-8.92432	Nrf2_KO down vs Nrf2_WT
Q8BIW1	Prune1	Exopolyphosphatase PRUNE1	0.466125	1.08832	Nrf2_KO up vs Nrf2_WT
Q9DB60	Prxl2b	Prostamide/prostaglandin F synthase	0.00108534	1.8957	Nrf2_KO up vs Nrf2_WT
Q9R1P4	Psma1	Proteasome subunit alpha type-1	0.0597281	1.57299	Nrf2_KO up vs Nrf2_WT
Q9R1P0	Psma4	Proteasome subunit alpha type-4	0.00142116	1.64943	Nrf2_KO up vs Nrf2_WT
Q9QUM9	Psma6	Proteasome subunit alpha type-6	0.0379436	2.06403	Nrf2_KO up vs Nrf2_WT
Q9CWH6	Psma8	Proteasome subunit alpha type-8	0.157023	-1.42834	Nrf2_KO down vs Nrf2_WT
Q9R1P1	Psmb3	Proteasome subunit beta type-3	0.00383236	2.87763	Nrf2_KO up vs Nrf2_WT
O55234	Psmb5	Proteasome subunit beta type-5	0.00807994	2.1474	Nrf2_KO up vs Nrf2_WT
Q60692	Psmb6	Proteasome subunit beta type-6	0.487405	1.15233	Nrf2_KO up vs Nrf2_WT
P28063	Psmb8	Proteasome subunit beta type-8	0.339098	3.73413	Nrf2_KO up vs Nrf2_WT
P62192	Psmc1	26S proteasome regulatory subunit 4	0.00878405	2.20906	Nrf2_KO up vs Nrf2_WT
P46471	Psmc2	26S proteasome regulatory subunit 7	0.017955	2.7328	Nrf2_KO up vs Nrf2_WT
O88685	Psmc3	26S proteasome regulatory subunit 6A	0.00687302	-1.4977	Nrf2_KO down vs Nrf2_WT
P62334	Psmc6	26S proteasome regulatory subunit 10B	0.00886128	2.61673	Nrf2_KO up vs Nrf2_WT
Q8VDM4	Psmd2	26S proteasome non-ATPase regulatory subunit 2	0.00331086	-2.13742	Nrf2_KO down vs Nrf2_WT
P14685	Psmd3	26S proteasome non-ATPase regulatory subunit 3	0.75237	1.07945	Nrf2_KO up vs Nrf2_WT
P97371	Psme1	Proteasome activator complex subunit 1	0.0641213	-5.35396	Nrf2_KO down vs Nrf2_WT
Q60866	Pter	Phosphotriesterase-related protein	0.542328	1.28118	Nrf2_KO up vs Nrf2_WT
P32848	Pvalb	Parvalbumin alpha	0.754332	-1.14911	Nrf2_KO down vs Nrf2_WT
Q9WUB3	Pygm	Glycogen phosphorylase, muscle form	0.00607101	1.75766	Nrf2_KO up vs Nrf2_WT
Q61838	Pzp	Pregnancy zone protein	0.736485	-1.13287	Nrf2_KO down vs Nrf2_WT
Q8BVI4	Qdpr	Dihydropteridine reductase	0.332212	-1.41166	Nrf2_KO down vs Nrf2_WT
P46638	Rab11b	Ras-related protein Rab-11B	0.288944	1.23967	Nrf2_KO up vs Nrf2_WT
Q9D1G1	Rab1b	Ras-related protein Rab-1B	0.0642404	-1.89523	Nrf2_KO down vs Nrf2_WT
P35282	Rab21	Ras-related protein Rab-21	0.288547	-1.20002	Nrf2_KO down vs Nrf2_WT
P61021	Rab5b	Ras-related protein Rab-5B	0.21312	-3.99713	Nrf2_KO down vs Nrf2_WT
P63001	Rac1	Ras-related C3 botulinum toxin substrate 1	0.00338933	-1.49664	Nrf2_KO down vs Nrf2_WT
P54728	Rad23b	UV excision repair protein RAD23 homolog B	0.254088	-10.7078	Nrf2_KO down vs Nrf2_WT
Q61820	Rasl2-9	GTP-binding nuclear protein Ran, testis-specific isoform	0.416955	1.72654	Nrf2_KO up vs Nrf2_WT
Q62159	Rhoc	Rho-related GTP-binding protein RhoC	0.000721168	-3.19631	Nrf2_KO down vs Nrf2_WT
P52760	Rida	2-iminobutanoate/2-iminopropanoate deaminase	0.0246809	7.36183	Nrf2_KO up vs Nrf2_WT
Q8VCT3	Rnpep	Aminopeptidase B	0.57039	-1.08913	Nrf2_KO down vs Nrf2_WT
Q9CZM2	Rpl15	60S ribosomal protein L15	0.0169539	2.44954	Nrf2_KO up vs Nrf2_WT
P35980	Rpl18	60S ribosomal protein L18	0.506847	1.16391	Nrf2_KO up vs Nrf2_WT
P62830	Rpl23	60S ribosomal protein L23	0.605256	1.17592	Nrf2_KO up vs Nrf2_WT
P14115	Rpl27a	60S ribosomal protein L27a	0.738869	-1.0862	Nrf2_KO down vs Nrf2_WT
Q9D8E6	Rpl4	60S ribosomal protein L4	0.0032379	-8.61149	Nrf2_KO down vs Nrf2_WT
P47962	Rpl5	60S ribosomal protein L5	0.0233793	-3.25126	Nrf2_KO down vs Nrf2_WT
P47911	Rpl6	60S ribosomal protein L6	0.0296117	-1.75482	Nrf2_KO down vs Nrf2_WT
P47955	Rplp1	60S acidic ribosomal protein P1	0.0669423	1.91542	Nrf2_KO up vs Nrf2_WT
Q91YQ5	Rpn1	Dolichyl-diphosphooligosaccharide--protein glycosyltransferase subunit 1	0.18466	-1.26303	Nrf2_KO down vs Nrf2_WT
P63325	Rps10	40S ribosomal protein S10	0.206888	1.50104	Nrf2_KO up vs Nrf2_WT
P63323	Rps12	40S ribosomal protein S12	6.51759e-05	-5.8381	Nrf2_KO down vs Nrf2_WT
P62264	Rps14	40S ribosomal protein S14	0.00140905	-2.77466	Nrf2_KO down vs Nrf2_WT
P62270	Rps18	40S ribosomal protein S18	0.288101	-1.22919	Nrf2_KO down vs Nrf2_WT
Q9CZX8	Rps19	40S ribosomal protein S19	0.0267564	-1.49688	Nrf2_KO down vs Nrf2_WT
P62852	Rps25	40S ribosomal protein S25	0.216323	-2.10546	Nrf2_KO down vs Nrf2_WT
P62908	Rps3	40S ribosomal protein S3	0.506567	-1.18755	Nrf2_KO down vs Nrf2_WT
P97461	Rps5	40S ribosomal protein S5	0.120969	-1.33125	Nrf2_KO down vs Nrf2_WT
P62082	Rps7	40S ribosomal protein S7	0.00105065	-22.4762	Nrf2_KO down vs Nrf2_WT
P14206	Rpsa	40S ribosomal protein SA	0.488358	1.12241	Nrf2_KO up vs Nrf2_WT
P62071	Rras2	Ras-related protein R-Ras2	0.000186995	-3.55216	Nrf2_KO down vs Nrf2_WT
Q9ES97	Rtn3	Reticulon-3	0.011559	1.77683	Nrf2_KO up vs Nrf2_WT
Q924D0	Rtn4ip1	Reticulon-4-interacting protein 1, mitochondrial	0.55102	1.08934	Nrf2_KO up vs Nrf2_WT
E9Q401	Ryr2	Ryanodine receptor 2	0.206358	1.53541	Nrf2_KO up vs Nrf2_WT
A2AGL3	Ryr3	Ryanodine receptor 3	0.0198365	2.96836	Nrf2_KO up vs Nrf2_WT
P07091	S100a4	Protein S100-A4	0.287925	-1.67222	Nrf2_KO down vs Nrf2_WT
A2APX8	Scn1a	Sodium channel protein type 1 subunit alpha	0.689869	-1.24578	Nrf2_KO down vs Nrf2_WT
Q3TMH2	Scrn3	Secernin-3	0.694382	-1.13165	Nrf2_KO down vs Nrf2_WT
Q8K2B3	Sdha	Succinate dehydrogenase [ubiquinone] flavoprotein subunit, mitochondrial	0.00677509	1.80586	Nrf2_KO up vs Nrf2_WT
Q9CQA3	Sdhb	Succinate dehydrogenase [ubiquinone] iron-sulfur subunit, mitochondrial	0.0191836	1.43205	Nrf2_KO up vs Nrf2_WT
Q9CZB0	Sdhc	Succinate dehydrogenase cytochrome b560 subunit, mitochondrial	0.205385	1.46338	Nrf2_KO up vs Nrf2_WT
Q9CXV1	Sdhd	Succinate dehydrogenase [ubiquinone] cytochrome b small subunit, mitochondrial	0.0117292	1.87569	Nrf2_KO up vs Nrf2_WT
Q5M8N4	Sdr39u1	Epimerase family protein SDR39U1	0.105281	1.62235	Nrf2_KO up vs Nrf2_WT
Q3TZ89	Sec31b	Protein transport protein Sec31B	0.213167	1.59747	Nrf2_KO up vs Nrf2_WT
Q63836	Selenbp2	Selenium-binding protein 2	0.427922	1.24369	Nrf2_KO up vs Nrf2_WT
P07758	Serpina1a	Alpha-1-antitrypsin 1-1	0.139717	1.28677	Nrf2_KO up vs Nrf2_WT
P22599	Serpina1b	Alpha-1-antitrypsin 1-2	0.316784	1.22756	Nrf2_KO up vs Nrf2_WT
Q00897	Serpina1d	Alpha-1-antitrypsin 1-4	0.0160481	1.3945	Nrf2_KO up vs Nrf2_WT
Q00898	Serpina1e	Alpha-1-antitrypsin 1-5	0.139717	1.28677	Nrf2_KO up vs Nrf2_WT
P07759	Serpina3k	Serine protease inhibitor A3K	0.0592766	-1.5673	Nrf2_KO down vs Nrf2_WT
P82350	Sgca	Alpha-sarcoglycan	0.391957	1.13454	Nrf2_KO up vs Nrf2_WT
P82349	Sgcb	Beta-sarcoglycan	0.0224827	-2.7402	Nrf2_KO down vs Nrf2_WT
P82348	Sgcg	Gamma-sarcoglycan	0.0166115	-3.38116	Nrf2_KO down vs Nrf2_WT
Q9WUZ7	Sh3bgr	SH3 domain-binding glutamic acid-rich protein	0.109185	1.47736	Nrf2_KO up vs Nrf2_WT
Q9CR62	Slc25a11	Mitochondrial 2-oxoglutarate/malate carrier protein	0.323454	-1.14417	Nrf2_KO down vs Nrf2_WT
Q8BH59	Slc25a12	Calcium-binding mitochondrial carrier protein Aralar1	0.00432436	2.22057	Nrf2_KO up vs Nrf2_WT
Q9Z2Z6	Slc25a20	Mitochondrial carnitine/acylcarnitine carrier protein	0.0753274	1.34748	Nrf2_KO up vs Nrf2_WT
Q8VEM8	Slc25a3	Phosphate carrier protein, mitochondrial	0.0259021	1.57235	Nrf2_KO up vs Nrf2_WT
P48962	Slc25a4	ADP/ATP translocase 1	0.0216058	1.53431	Nrf2_KO up vs Nrf2_WT
P51881	Slc25a5	ADP/ATP translocase 2	0.0141827	2.90824	Nrf2_KO up vs Nrf2_WT
Q921R8	Slc41a3	Solute carrier family 41 member 3	0.0213283	1.71787	Nrf2_KO up vs Nrf2_WT
P31648	Slc6a1	Sodium- and chloride-dependent GABA transporter 1	0.00463477	1.79227	Nrf2_KO up vs Nrf2_WT
P70414	Slc8a1	Sodium/calcium exchanger 1	0.822293	-1.03747	Nrf2_KO down vs Nrf2_WT
Q9D8T7	Slirp	SRA stem-loop-interacting RNA-binding protein, mitochondrial	0.299942	1.29804	Nrf2_KO up vs Nrf2_WT
Q8CI12	Smtnl2	Smoothelin-like protein 2	0.00102125	-2.62049	Nrf2_KO down vs Nrf2_WT
P97443	Smyd1	Histone-lysine N-methyltransferase Smyd1	0.603411	-1.09972	Nrf2_KO down vs Nrf2_WT
Q64105	Spr	Sepiapterin reductase	0.530433	-1.16367	Nrf2_KO down vs Nrf2_WT
Q7TQ48	Srl	Sarcalumenin	0.00375044	2.05194	Nrf2_KO up vs Nrf2_WT
Q99L47	St13	Hsc70-interacting protein	0.0679799	-8.34419	Nrf2_KO down vs Nrf2_WT
P70302	Stim1	Stromal interaction molecule 1	0.423144	-1.11245	Nrf2_KO down vs Nrf2_WT
Q60864	Stip1	Stress-induced-phosphoprotein 1	0.0201848	1.66701	Nrf2_KO up vs Nrf2_WT
Q9WUM5	Suclg1	Succinate--CoA ligase [ADP/GDP-forming] subunit alpha, mitochondrial	0.0286	5.12454	Nrf2_KO up vs Nrf2_WT
P61957	Sumo2	Small ubiquitin-related modifier 2	0.792604	-1.07465	Nrf2_KO down vs Nrf2_WT
Q8R086	Suox	Sulfite oxidase, mitochondrial	0.484183	-1.61409	Nrf2_KO down vs Nrf2_WT
P18419	Svs4	Seminal vesicle secretory protein 4	0.456734	-9.79369	Nrf2_KO down vs Nrf2_WT
Q70IV5	Synm	Synemin	0.0595657	1.67506	Nrf2_KO up vs Nrf2_WT
Q8CC35	Synpo	Synaptopodin	0.000734229	2.85285	Nrf2_KO up vs Nrf2_WT
Q91YE8	Synpo2	Synaptopodin-2	0.443965	1.0975	Nrf2_KO up vs Nrf2_WT
Q8BWB1	Synpo2l	Synaptopodin 2-like protein	0.000292128	2.13776	Nrf2_KO up vs Nrf2_WT
O09117	Sypl1	Synaptophysin-like protein 1	0.0261857	1.61327	Nrf2_KO up vs Nrf2_WT
O89104	Sypl2	Synaptophysin-like protein 2	0.053299	-1.76291	Nrf2_KO down vs Nrf2_WT
P37804	Tagln	Transgelin	0.0228009	-3.28593	Nrf2_KO down vs Nrf2_WT
Q9WVA4	Tagln2	Transgelin-2	0.576638	1.13823	Nrf2_KO up vs Nrf2_WT
Q9CY27	Tecr	Very-long-chain enoyl-CoA reductase	0.00947764	3.35221	Nrf2_KO up vs Nrf2_WT
P62075	Timm13	Mitochondrial import inner membrane translocase subunit Tim13	0.114405	-2.50829	Nrf2_KO down vs Nrf2_WT
Q9CQ85	Timm22	Mitochondrial import inner membrane translocase subunit Tim22	0.422601	-2.30896	Nrf2_KO down vs Nrf2_WT
O35857	Timm44	Mitochondrial import inner membrane translocase subunit TIM44	0.549757	-1.20398	Nrf2_KO down vs Nrf2_WT
P40142	Tkt	Transketolase	0.217287	-1.97562	Nrf2_KO down vs Nrf2_WT
Q3TMP8	Tmem38a	Trimeric intracellular cation channel type A	0.042305	1.81873	Nrf2_KO up vs Nrf2_WT
Q4VAE3	Tmem65	Transmembrane protein 65	0.896649	1.04228	Nrf2_KO up vs Nrf2_WT
Q9JLH8	Tmod4	Tropomodulin-4	0.016983	2.67274	Nrf2_KO up vs Nrf2_WT
P20801	Tnnc2	Troponin C, skeletal muscle	0.605379	-1.25026	Nrf2_KO down vs Nrf2_WT
P13412	Tnni2	Troponin I, fast skeletal muscle	0.268743	1.2748	Nrf2_KO up vs Nrf2_WT
P50752	Tnnt2	Troponin T, cardiac muscle	0.100454	-1.98558	Nrf2_KO down vs Nrf2_WT
Q9QZ47	Tnnt3	Troponin T, fast skeletal muscle	0.137846	-1.52299	Nrf2_KO down vs Nrf2_WT
Q9CPQ3	Tomm22	Mitochondrial import receptor subunit TOM22 homolog	0.000468029	-4.01129	Nrf2_KO down vs Nrf2_WT
Q9CYG7	Tomm34	Mitochondrial import receptor subunit TOM34	0.0126294	-1.67084	Nrf2_KO down vs Nrf2_WT
Q9CYZ2	Tpd52l2	Tumor protein D54	0.000534414	-11.4877	Nrf2_KO down vs Nrf2_WT
P17751	Tpi1	Triosephosphate isomerase	0.350314	-1.2886	Nrf2_KO down vs Nrf2_WT
P58771	Tpm1	Tropomyosin alpha-1 chain	0.0251239	-2.32883	Nrf2_KO down vs Nrf2_WT
P58774	Tpm2	Tropomyosin beta chain	0.025198	-2.4391	Nrf2_KO down vs Nrf2_WT
P21107	Tpm3	Tropomyosin alpha-3 chain	0.0799892	-1.86541	Nrf2_KO down vs Nrf2_WT
Q6IRU2	Tpm4	Tropomyosin alpha-4 chain	0.155259	-2.16617	Nrf2_KO down vs Nrf2_WT
P63028	Tpt1	Translationally-controlled tumor protein	0.000177514	-4.86677	Nrf2_KO down vs Nrf2_WT
Q1XH17	Trim72	Tripartite motif-containing protein 72	0.177375	1.21487	Nrf2_KO up vs Nrf2_WT
P07309	Ttr	Transthyretin	0.00646074	26.7596	Nrf2_KO up vs Nrf2_WT
P05213	Tuba1b	Tubulin alpha-1B chain	0.0127235	-1.66681	Nrf2_KO down vs Nrf2_WT
P68368	Tuba4a	Tubulin alpha-4A chain	0.00190111	-1.61386	Nrf2_KO down vs Nrf2_WT
Q9JJZ2	Tuba8	Tubulin alpha-8 chain	0.00152015	-1.91843	Nrf2_KO down vs Nrf2_WT
P68372	Tubb4b	Tubulin beta-4B chain	0.0313345	-1.26584	Nrf2_KO down vs Nrf2_WT
Q8BFR5	Tufm	Elongation factor Tu, mitochondrial	0.0438194	-1.65371	Nrf2_KO down vs Nrf2_WT
P10639	Txn	Thioredoxin	0.00538688	-4.73778	Nrf2_KO down vs Nrf2_WT
Q9JMH6	Txnrd1	Thioredoxin reductase 1, cytoplasmic	0.00930852	-1.38643	Nrf2_KO down vs Nrf2_WT
Q02053	Uba1	Ubiquitin-like modifier-activating enzyme 1	0.549838	1.0989	Nrf2_KO up vs Nrf2_WT
Q8VDI7	Ubac1	Ubiquitin-associated domain-containing protein 1	0.287976	-1.54672	Nrf2_KO down vs Nrf2_WT
P0CG49	Ubb	Polyubiquitin-B	0.0593147	-1.43238	Nrf2_KO down vs Nrf2_WT
P61079	Ube2d3	Ubiquitin-conjugating enzyme E2 D3	0.00997367	1.90112	Nrf2_KO up vs Nrf2_WT
P68037	Ube2l3	Ubiquitin-conjugating enzyme E2 L3	0.473722	1.19182	Nrf2_KO up vs Nrf2_WT
P61089	Ube2n	Ubiquitin-conjugating enzyme E2 N	0.0514252	1.44859	Nrf2_KO up vs Nrf2_WT
Q9CZY3	Ube2v1	Ubiquitin-conjugating enzyme E2 variant 1	0.0263806	1.53532	Nrf2_KO up vs Nrf2_WT
P58321	Uchl4	Ubiquitin carboxyl-terminal hydrolase isozyme L4	0.595824	1.18859	Nrf2_KO up vs Nrf2_WT
Q91ZJ5	Ugp2	UTP--glucose-1-phosphate uridylyltransferase	0.482284	1.18475	Nrf2_KO up vs Nrf2_WT
Q8CGY6	Unc45b	Protein unc-45 homolog B	0.00224865	-4.05915	Nrf2_KO down vs Nrf2_WT
Q8R1I1	Uqcr10	Cytochrome b-c1 complex subunit 9	0.160412	-1.36484	Nrf2_KO down vs Nrf2_WT
Q9D855	Uqcrb	Cytochrome b-c1 complex subunit 7	0.504853	-1.09124	Nrf2_KO down vs Nrf2_WT
Q9CZ13	Uqcrc1	Cytochrome b-c1 complex subunit 1, mitochondrial	0.447541	1.10955	Nrf2_KO up vs Nrf2_WT
Q9DB77	Uqcrc2	Cytochrome b-c1 complex subunit 2, mitochondrial	0.511439	-1.14813	Nrf2_KO down vs Nrf2_WT
Q9CQ69	Uqcrq	Cytochrome b-c1 complex subunit 8	0.0802032	5.50995	Nrf2_KO up vs Nrf2_WT
Q9JMA1	Usp14	Ubiquitin carboxyl-terminal hydrolase 14	0.0194555	-1.5629	Nrf2_KO down vs Nrf2_WT
P56399	Usp5	Ubiquitin carboxyl-terminal hydrolase 5	0.00516256	-1.81235	Nrf2_KO down vs Nrf2_WT
P63024	Vamp3	Vesicle-associated membrane protein 3	0.0468281	-3.09504	Nrf2_KO down vs Nrf2_WT
Q9WV55	Vapa	Vesicle-associated membrane protein-associated protein A	0.157983	-1.31105	Nrf2_KO down vs Nrf2_WT
Q9QY76	Vapb	Vesicle-associated membrane protein-associated protein B	0.413823	1.12747	Nrf2_KO up vs Nrf2_WT
Q62465	Vat1	Synaptic vesicle membrane protein VAT-1 homolog	0.222767	-1.29293	Nrf2_KO down vs Nrf2_WT
P61759	Vbp1	Prefoldin subunit 3	0.00743401	35.0727	Nrf2_KO up vs Nrf2_WT
Q64727	Vcl	Vinculin	0.585223	1.09102	Nrf2_KO up vs Nrf2_WT
Q01853	Vcp	Transitional endoplasmic reticulum ATPase	0.0171216	1.74739	Nrf2_KO up vs Nrf2_WT
Q60932	Vdac1	Voltage-dependent anion-selective channel protein 1	0.131447	-1.27536	Nrf2_KO down vs Nrf2_WT
Q60930	Vdac2	Voltage-dependent anion-selective channel protein 2	0.120884	1.35807	Nrf2_KO up vs Nrf2_WT
Q60931	Vdac3	Voltage-dependent anion-selective channel protein 3	0.299679	1.27794	Nrf2_KO up vs Nrf2_WT
P20152	Vim	Vimentin	0.35753	1.61251	Nrf2_KO up vs Nrf2_WT
Q6TEK5	Vkorc1l1	Vitamin K epoxide reductase complex subunit 1-like protein 1	0.634508	1.16695	Nrf2_KO up vs Nrf2_WT
Q99KC8	Vwa5a	von Willebrand factor A domain-containing protein 5A	0.0406121	1.45557	Nrf2_KO up vs Nrf2_WT
O88342	Wdr1	WD repeat-containing protein 1	0.147871	1.29435	Nrf2_KO up vs Nrf2_WT
Q91WQ3	Yars1	Tyrosine--tRNA ligase, cytoplasmic	0.50265	1.17035	Nrf2_KO up vs Nrf2_WT
P62960	Ybx1	Y-box-binding protein 1	0.866733	1.0453	Nrf2_KO up vs Nrf2_WT
Q9JKB3	Ybx3	Y-box-binding protein 3	0.702671	-1.28689	Nrf2_KO down vs Nrf2_WT
Q9CQV8	Ywhab	14-3-3 protein beta/alpha	0.0373964	-1.48843	Nrf2_KO down vs Nrf2_WT
P62259	Ywhae	14-3-3 protein epsilon	0.0155977	-1.68682	Nrf2_KO down vs Nrf2_WT
P61982	Ywhag	14-3-3 protein gamma	0.67218	-1.05633	Nrf2_KO down vs Nrf2_WT
P68510	Ywhah	14-3-3 protein eta	0.855314	-1.03323	Nrf2_KO down vs Nrf2_WT
P63101	Ywhaz	14-3-3 protein zeta/delta	0.0104045	-2.06702	Nrf2_KO down vs Nrf2_WT
Q505B7	Zbtb8os	Protein archease	0.96849	1.0093	Nrf2_KO up vs Nrf2_WT
Q8CCH7	Zfpm2	Zinc finger protein ZFPM2	0.0536678	3.66593	Nrf2_KO up vs Nrf2_WT
Q0GGX2	Znf541	Zinc finger protein 541	0.222245	2.83337	Nrf2_KO up vs Nrf2_WT

## Sheet: Keap1_Global_Protein_List
Accession	Gene	Description	p-value	Log2FCKeap1-KO	Fold-Change (Keap_KO vs. Keap_WT) (Description)
Q8R0P4	Aamdc	Mth938 domain-containing protein	0.550717	-4.21695	Keap_KO down vs Keap_WT
Q61102	Abcb7	ATP-binding cassette sub-family B member 7, mitochondrial	0.222643	-8.35962	Keap_KO down vs Keap_WT
Q9CXJ4	Abcb8	Mitochondrial potassium channel ATP-binding subunit	0.587447	-1.3378	Keap_KO down vs Keap_WT
P70170	Abcc9	ATP-binding cassette sub-family C member 9	0.321145	-1.37886	Keap_KO down vs Keap_WT
Q8K4F5	Abhd11	Protein ABHD11	0.778454	-1.12691	Keap_KO down vs Keap_WT
Q8BWT1	Acaa2	3-ketoacyl-CoA thiolase, mitochondrial	0.95543	1.02076	Keap_KO up vs Keap_WT
Q8JZN5	Acad9	Complex I assembly factor ACAD9, mitochondrial	0.93197	-1.17369	Keap_KO down vs Keap_WT
P51174	Acadl	Long-chain specific acyl-CoA dehydrogenase, mitochondrial	0.675038	-1.16079	Keap_KO down vs Keap_WT
P45952	Acadm	Medium-chain specific acyl-CoA dehydrogenase, mitochondrial	0.35255	-1.43205	Keap_KO down vs Keap_WT
Q07417	Acads	Short-chain specific acyl-CoA dehydrogenase, mitochondrial	0.639416	-1.12765	Keap_KO down vs Keap_WT
Q9DBL1	Acadsb	Short/branched chain specific acyl-CoA dehydrogenase, mitochondrial	0.486521	-1.27274	Keap_KO down vs Keap_WT
P50544	Acadvl	Very long-chain specific acyl-CoA dehydrogenase, mitochondrial	0.408049	-1.15711	Keap_KO down vs Keap_WT
Q8QZT1	Acat1	Acetyl-CoA acetyltransferase, mitochondrial	0.965495	-1.02072	Keap_KO down vs Keap_WT
P09470	Ace	Angiotensin-converting enzyme	0.157114	-1.41066	Keap_KO down vs Keap_WT
P28271	Aco1	Cytoplasmic aconitate hydratase	0.191012	-1.59649	Keap_KO down vs Keap_WT
Q99KI0	Aco2	Aconitate hydratase, mitochondrial	0.505744	-1.15772	Keap_KO down vs Keap_WT
Q9QYR9	Acot2	Acyl-coenzyme A thioesterase 2, mitochondrial	0.510444	-1.18633	Keap_KO down vs Keap_WT
Q9D358	Acp1	Low molecular weight phosphotyrosine protein phosphatase	0.475199	-1.36501	Keap_KO down vs Keap_WT
P41216	Acsl1	Long-chain-fatty-acid--CoA ligase 1	0.155745	-1.42537	Keap_KO down vs Keap_WT
Q99NB1	Acss1	Acetyl-coenzyme A synthetase 2-like, mitochondrial	0.474069	-1.32564	Keap_KO down vs Keap_WT
P68134	Acta1	Actin, alpha skeletal muscle	0.824123	-1.05668	Keap_KO down vs Keap_WT
Q8BFZ3	Actbl2	Beta-actin-like protein 2	0.854919	-1.12628	Keap_KO down vs Keap_WT
P63260	Actg1	Actin, cytoplasmic 2	0.690295	-1.38437	Keap_KO down vs Keap_WT
P63268	Actg2	Actin, gamma-enteric smooth muscle	0.484168	1.3113	Keap_KO up vs Keap_WT
Q7TPR4	Actn1	Alpha-actinin-1	0.51801	1.13604	Keap_KO up vs Keap_WT
Q9JI91	Actn2	Alpha-actinin-2	0.40377	-1.22576	Keap_KO down vs Keap_WT
O88990	Actn3	Alpha-actinin-3	0.87737	-1.03833	Keap_KO down vs Keap_WT
P61161	Actr2	Actin-related protein 2	0.610008	-10.2424	Keap_KO down vs Keap_WT
P27040	Acvr2b	Activin receptor type-2B	0.904632	1.09938	Keap_KO up vs Keap_WT
P56376	Acyp1	Acylphosphatase-1	0.497077	1.23116	Keap_KO up vs Keap_WT
P56375	Acyp2	Acylphosphatase-2	0.638472	-1.11253	Keap_KO down vs Keap_WT
P00329	Adh1	Alcohol dehydrogenase 1	0.967369	-1.03384	Keap_KO down vs Keap_WT
P28474	Adh5	Alcohol dehydrogenase class-3	0.464407	-1.16351	Keap_KO down vs Keap_WT
Q60994	Adipoq	Adiponectin	0.399845	-1.22192	Keap_KO down vs Keap_WT
P55264	Adk	Adenosine kinase	0.45711	-1.21737	Keap_KO down vs Keap_WT
P54822	Adsl	Adenylosuccinate lyase	0.992264	1.00553	Keap_KO up vs Keap_WT
P28650	Adss1	Adenylosuccinate synthetase isozyme 1	0.983901	-1.00241	Keap_KO down vs Keap_WT
Q8JZQ2	Afg3l2	AFG3-like protein 2	0.330894	-1.36343	Keap_KO down vs Keap_WT
O35083	Agpat1	1-acyl-sn-glycerol-3-phosphate acyltransferase alpha	0.367352	1.27308	Keap_KO up vs Keap_WT
Q9D517	Agpat3	1-acyl-sn-glycerol-3-phosphate acyltransferase gamma	0.648319	-1.31309	Keap_KO down vs Keap_WT
P50247	Ahcy	Adenosylhomocysteinase	0.641827	-1.11172	Keap_KO down vs Keap_WT
P29699	Ahsg	Alpha-2-HS-glycoprotein	0.679558	-1.49092	Keap_KO down vs Keap_WT
Q9Z0X1	Aifm1	Apoptosis-inducing factor 1, mitochondrial	0.430023	-1.28908	Keap_KO down vs Keap_WT
Q9R0Y5	Ak1	Adenylate kinase isoenzyme 1	0.89765	1.02475	Keap_KO up vs Keap_WT
Q9WTP6	Ak2	Adenylate kinase 2, mitochondrial	0.517512	-1.29859	Keap_KO down vs Keap_WT
Q9JII6	Akr1a1	Aldo-keto reductase family 1 member A1	0.538394	-1.14324	Keap_KO down vs Keap_WT
P45376	Akr1b1	Aldo-keto reductase family 1 member B1	0.154677	-1.35607	Keap_KO down vs Keap_WT
P21300	Akr1b7	Aldo-keto reductase family 1 member B7	0.506155	-1.26318	Keap_KO down vs Keap_WT
Q8CG76	Akr7a2	Aflatoxin B1 aldehyde reductase member 2	0.179645	-1.49918	Keap_KO down vs Keap_WT
P10518	Alad	Delta-aminolevulinic acid dehydratase	0.229588	-2.53989	Keap_KO down vs Keap_WT
P07724	Alb	Albumin	0.978871	-1.00738	Keap_KO down vs Keap_WT
P24549	Aldh1a1	Retinal dehydrogenase 1	0.621423	-1.14355	Keap_KO down vs Keap_WT
P47738	Aldh2	Aldehyde dehydrogenase, mitochondrial	0.945046	1.01206	Keap_KO up vs Keap_WT
Q8CHT0	Aldh4a1	Delta-1-pyrroline-5-carboxylate dehydrogenase, mitochondrial	0.900712	-1.02884	Keap_KO down vs Keap_WT
Q9EQ20	Aldh6a1	Methylmalonate-semialdehyde dehydrogenase [acylating], mitochondrial	0.792964	-1.06042	Keap_KO down vs Keap_WT
Q9DBF1	Aldh7a1	Alpha-aminoadipic semialdehyde dehydrogenase	0.635061	-1.10492	Keap_KO down vs Keap_WT
P05064	Aldoa	Fructose-bisphosphate aldolase A	0.802565	-1.04348	Keap_KO down vs Keap_WT
P05063	Aldoc	Fructose-bisphosphate aldolase C	0.27906	-1.26563	Keap_KO down vs Keap_WT
Q3V1D3	Ampd1	AMP deaminase 1	0.871984	1.04242	Keap_KO up vs Keap_WT
Q02357	Ank1	Ankyrin-1	0.936152	1.01465	Keap_KO up vs Keap_WT
Q9WV06	Ankrd2	Ankyrin repeat domain-containing protein 2	0.286353	-1.49312	Keap_KO down vs Keap_WT
Q8K3X6	Anks4b	Ankyrin repeat and SAM domain-containing protein 4B	0.986916	1.00857	Keap_KO up vs Keap_WT
Q8BH79	Ano10	Anoctamin-10	0.852652	-1.32703	Keap_KO down vs Keap_WT
P97384	Anxa11	Annexin A11	0.0255315	-1.41358	Keap_KO down vs Keap_WT
P07356	Anxa2	Annexin A2	0.23832	-1.77513	Keap_KO down vs Keap_WT
O35639	Anxa3	Annexin A3	0.138928	-1.28029	Keap_KO down vs Keap_WT
P48036	Anxa5	Annexin A5	0.489658	-1.23414	Keap_KO down vs Keap_WT
P14824	Anxa6	Annexin A6	0.630987	-1.08057	Keap_KO down vs Keap_WT
Q07076	Anxa7	Annexin A7	0.293081	-1.10792	Keap_KO down vs Keap_WT
O35643	Ap1b1	AP-1 complex subunit beta-1	0.353854	-1.14063	Keap_KO down vs Keap_WT
Q00623	Apoa1	Apolipoprotein A-I	0.864471	-1.03213	Keap_KO down vs Keap_WT
P06728	Apoa4	Apolipoprotein A-IV	0.944728	-1.01459	Keap_KO down vs Keap_WT
Q9WV35	Apobec2	C->U-editing enzyme APOBEC-2	0.286061	-1.15185	Keap_KO down vs Keap_WT
Q9DCZ4	Apoo	MICOS complex subunit Mic26	0.609231	-1.12845	Keap_KO down vs Keap_WT
Q78IK4	Apool	MICOS complex subunit Mic27	0.399857	-1.49276	Keap_KO down vs Keap_WT
P08030	Aprt	Adenine phosphoribosyltransferase	0.797385	-1.04668	Keap_KO down vs Keap_WT
Q02013	Aqp1	Aquaporin-1	0.134287	-1.30462	Keap_KO down vs Keap_WT
P61205	Arf3	ADP-ribosylation factor 3	0.741155	-1.05536	Keap_KO down vs Keap_WT
Q99PT1	Arhgdia	Rho GDP-dissociation inhibitor 1	0.109284	-1.20603	Keap_KO down vs Keap_WT
Q8R5J9	Arl6ip5	PRA1 family protein 3	0.305971	-1.17491	Keap_KO down vs Keap_WT
Q8VEH3	Arl8a	ADP-ribosylation factor-like protein 8A	0.366757	-2.96872	Keap_KO down vs Keap_WT
Q9CPW4	Arpc5	Actin-related protein 2/3 complex subunit 5	0.323948	-1.3355	Keap_KO down vs Keap_WT
Q8R2G4	Art3	Ecto-ADP-ribosyltransferase 3	0.471785	-1.28424	Keap_KO down vs Keap_WT
Q99MQ4	Aspn	Asporin	0.527263	-1.33179	Keap_KO down vs Keap_WT
Q8C0M9	Asrgl1	Isoaspartyl peptidase/L-asparaginase	0.622176	1.72763	Keap_KO up vs Keap_WT
Q9D5T0	Atad1	Outer mitochondrial transmembrane helix translocase	0.505626	-1.21708	Keap_KO down vs Keap_WT
Q9CWJ9	Atic	Bifunctional purine biosynthesis protein ATIC	0.882097	-1.02443	Keap_KO down vs Keap_WT
Q8BH66	Atl1	Atlastin-1	0.749771	1.52532	Keap_KO up vs Keap_WT
Q6PA06	Atl2	Atlastin-2	0.679458	-1.14189	Keap_KO down vs Keap_WT
Q8VDN2	Atp1a1	Sodium/potassium-transporting ATPase subunit alpha-1	0.487414	1.09083	Keap_KO up vs Keap_WT
Q6PIE5	Atp1a2	Sodium/potassium-transporting ATPase subunit alpha-2	0.74425	1.0582	Keap_KO up vs Keap_WT
P14094	Atp1b1	Sodium/potassium-transporting ATPase subunit beta-1	0.30143	-1.43329	Keap_KO down vs Keap_WT
P14231	Atp1b2	Sodium/potassium-transporting ATPase subunit beta-2	0.0815983	-1.50602	Keap_KO down vs Keap_WT
Q8R429	Atp2a1	Sarcoplasmic/endoplasmic reticulum calcium ATPase 1	0.776914	1.04277	Keap_KO up vs Keap_WT
O55143	Atp2a2	Sarcoplasmic/endoplasmic reticulum calcium ATPase 2	0.976901	1.00926	Keap_KO up vs Keap_WT
Q03265	Atp5f1a	ATP synthase subunit alpha, mitochondrial	0.413609	-1.18733	Keap_KO down vs Keap_WT
P56480	Atp5f1b	ATP synthase subunit beta, mitochondrial	0.212492	-1.2129	Keap_KO down vs Keap_WT
Q91VR2	Atp5f1c	ATP synthase subunit gamma, mitochondrial	0.457691	-1.27783	Keap_KO down vs Keap_WT
Q9D3D9	Atp5f1d	ATP synthase subunit delta, mitochondrial	0.752396	-1.09563	Keap_KO down vs Keap_WT
P56382	Atp5f1e	ATP synthase subunit epsilon, mitochondrial	0.0618589	-1.4808	Keap_KO down vs Keap_WT
Q78IK2	Atp5md	ATP synthase membrane subunit DAPIT, mitochondrial	0.852763	-1.1399	Keap_KO down vs Keap_WT
Q06185	Atp5me	ATP synthase subunit e, mitochondrial	0.965072	-1.01904	Keap_KO down vs Keap_WT
P56135	Atp5mf	ATP synthase subunit f, mitochondrial	0.141371	-1.40331	Keap_KO down vs Keap_WT
Q9CPQ8	Atp5mg	ATP synthase subunit g, mitochondrial	0.671988	-1.1584	Keap_KO down vs Keap_WT
P56379	Atp5mpl	ATP synthase subunit ATP5MPL, mitochondrial	0.396762	-1.50233	Keap_KO down vs Keap_WT
Q9CQQ7	Atp5pb	ATP synthase F(0) complex subunit B1, mitochondrial	0.0868744	-1.55739	Keap_KO down vs Keap_WT
Q9DCX2	Atp5pd	ATP synthase subunit d, mitochondrial	0.951701	-1.02436	Keap_KO down vs Keap_WT
Q9DB20	Atp5po	ATP synthase subunit O, mitochondrial	0.270822	-1.3688	Keap_KO down vs Keap_WT
P62814	Atp6v1b2	V-type proton ATPase subunit B, brain isoform	0.126659	-2.20531	Keap_KO down vs Keap_WT
Q9JLV1	Bag3	BAG family molecular chaperone regulator 3	0.1994	1.22378	Keap_KO up vs Keap_WT
O54962	Banf1	Barrier-to-autointegration factor	0.554084	-1.12398	Keap_KO down vs Keap_WT
O35855	Bcat2	Branched-chain-amino-acid aminotransferase, mitochondrial	0.412187	-1.26098	Keap_KO down vs Keap_WT
P59017	Bcl2l13	Bcl-2-like protein 13	0.747706	-1.26139	Keap_KO down vs Keap_WT
Q80XN0	Bdh1	D-beta-hydroxybutyrate dehydrogenase, mitochondrial	0.284249	-2.02177	Keap_KO down vs Keap_WT
P28653	Bgn	Biglycan	0.820465	-1.077	Keap_KO down vs Keap_WT
O08539	Bin1	Myc box-dependent-interacting protein 1	0.570738	1.10543	Keap_KO up vs Keap_WT
Q923D2	Blvrb	Flavin reductase (NADPH)	0.669054	1.14429	Keap_KO up vs Keap_WT
P18572	Bsg	Basigin	0.581143	-1.1889	Keap_KO down vs Keap_WT
Q91VK1	Bzw2	Basic leucine zipper and W2 domain-containing protein 2	0.693882	1.07734	Keap_KO up vs Keap_WT
P01027	C3	Complement C3	0.170736	-1.57714	Keap_KO down vs Keap_WT
P16015	Ca3	Carbonic anhydrase 3	0.494123	1.23338	Keap_KO up vs Keap_WT
Q06138	Cab39	Calcium-binding protein 39	0.428188	-1.38349	Keap_KO down vs Keap_WT
Q02789	Cacna1s	Voltage-dependent L-type calcium channel subunit alpha-1S	0.921424	1.01945	Keap_KO up vs Keap_WT
O08532	Cacna2d1	Voltage-dependent calcium channel subunit alpha-2/delta-1	0.785289	1.06472	Keap_KO up vs Keap_WT
Q8R3Z5	Cacnb1	Voltage-dependent L-type calcium channel subunit beta-1	0.347817	-1.38678	Keap_KO down vs Keap_WT
Q8VHW3	Cacng6	Voltage-dependent calcium channel gamma-6 subunit	0.55866	-1.90785	Keap_KO down vs Keap_WT
P14211	Calr	Calreticulin	0.394664	-1.24289	Keap_KO down vs Keap_WT
P11798	Camk2a	Calcium/calmodulin-dependent protein kinase type II subunit alpha	0.861443	-1.04729	Keap_KO down vs Keap_WT
P28652	Camk2b	Calcium/calmodulin-dependent protein kinase type II subunit beta	0.747462	1.09152	Keap_KO up vs Keap_WT
Q6ZQ73	Cand2	Cullin-associated NEDD8-dissociated protein 2	0.244375	1.53441	Keap_KO up vs Keap_WT
P35564	Canx	Calnexin	0.688008	-1.67659	Keap_KO down vs Keap_WT
P40124	Cap1	Adenylyl cyclase-associated protein 1	0.180031	-1.16329	Keap_KO down vs Keap_WT
Q9CYT6	Cap2	Adenylyl cyclase-associated protein 2	0.250585	1.24496	Keap_KO up vs Keap_WT
P24452	Capg	Macrophage-capping protein	0.257812	-1.58657	Keap_KO down vs Keap_WT
O35350	Capn1	Calpain-1 catalytic subunit	0.417908	-1.16496	Keap_KO down vs Keap_WT
Q64691	Capn3	Calpain-3	0.116208	-1.32634	Keap_KO down vs Keap_WT
O88456	Capns1	Calpain small subunit 1	0.58095	-1.17194	Keap_KO down vs Keap_WT
P47754	Capza2	F-actin-capping protein subunit alpha-2	0.0857377	-1.19763	Keap_KO down vs Keap_WT
P47757	Capzb	F-actin-capping protein subunit beta	0.465936	-1.10917	Keap_KO down vs Keap_WT
Q80UY1	Carnmt1	Carnosine N-methyltransferase	0.565502	-1.16148	Keap_KO down vs Keap_WT
O09165	Casq1	Calsequestrin-1	0.872986	1.03796	Keap_KO up vs Keap_WT
O09161	Casq2	Calsequestrin-2	0.938821	-1.04412	Keap_KO down vs Keap_WT
P24270	Cat	Catalase	0.0687326	2.95991	Keap_KO up vs Keap_WT
P49817	Cav1	Caveolin-1	0.575575	-1.66259	Keap_KO down vs Keap_WT
O54724	Cavin1	Caveolae-associated protein 1	0.7399	-1.09799	Keap_KO down vs Keap_WT
Q63918	Cavin2	Caveolae-associated protein 2	0.107598	-2.20733	Keap_KO down vs Keap_WT
Q91VJ2	Cavin3	Caveolae-associated protein 3	0.368994	-1.28446	Keap_KO down vs Keap_WT
A2AMM0	Cavin4	Caveolae-associated protein 4	0.5449	-1.375	Keap_KO down vs Keap_WT
P48758	Cbr1	Carbonyl reductase [NADPH] 1	0.181462	1.92008	Keap_KO up vs Keap_WT
P08074	Cbr2	Carbonyl reductase [NADPH] 2	0.0711315	-2.06074	Keap_KO down vs Keap_WT
P80314	Cct2	T-complex protein 1 subunit beta	0.323702	1.11646	Keap_KO up vs Keap_WT
P80318	Cct3	T-complex protein 1 subunit gamma	0.973694	1.00946	Keap_KO up vs Keap_WT
P80315	Cct4	T-complex protein 1 subunit delta	0.0371035	1.9163	Keap_KO up vs Keap_WT
P80317	Cct6a	T-complex protein 1 subunit zeta	0.116336	-14.4954	Keap_KO down vs Keap_WT
P42932	Cct8	T-complex protein 1 subunit theta	0.774901	1.11014	Keap_KO up vs Keap_WT
Q08857	Cd36	Platelet glycoprotein 4	0.463409	-1.21796	Keap_KO down vs Keap_WT
P40240	Cd9	CD9 antigen	0.669765	1.23435	Keap_KO up vs Keap_WT
Q9WTR5	Cdh13	Cadherin-13	0.420163	1.35365	Keap_KO up vs Keap_WT
Q8VDP6	Cdipt	CDP-diacylglycerol--inositol 3-phosphatidyltransferase	0.545733	1.6757	Keap_KO up vs Keap_WT
Q8CC36	Cdnf	Cerebral dopamine neurotrophic factor	0.192161	-1.48129	Keap_KO down vs Keap_WT
Q8CEE0	Cep57	Centrosomal protein of 57 kDa	0.194742	1.344	Keap_KO up vs Keap_WT
P23953	Ces1c	Carboxylesterase 1C	0.520401	-1.23248	Keap_KO down vs Keap_WT
Q8VCT4	Ces1d	Carboxylesterase 1D	0.669145	-1.19982	Keap_KO down vs Keap_WT
P18760	Cfl1	Cofilin-1	0.797661	-1.03369	Keap_KO down vs Keap_WT
P45591	Cfl2	Cofilin-2	0.604203	1.12098	Keap_KO up vs Keap_WT
Q9D1L0	Chchd2	Coiled-coil-helix-coiled-coil-helix domain-containing protein 2	0.143618	-1.98425	Keap_KO down vs Keap_WT
Q9CRB9	Chchd3	MICOS complex subunit Mic19	0.712575	1.27482	Keap_KO up vs Keap_WT
Q9DB34	Chmp2a	Charged multivesicular body protein 2a	0.580399	1.18307	Keap_KO up vs Keap_WT
Q8C025	Chpt1	Cholinephosphotransferase 1	0.128646	-1.51165	Keap_KO down vs Keap_WT
D3Z7H8	Cilp2	Cartilage intermediate layer protein 2	0.960387	1.0367	Keap_KO up vs Keap_WT
Q91WS0	Cisd1	CDGSH iron-sulfur domain-containing protein 1	0.855041	1.09345	Keap_KO up vs Keap_WT
Q9CQB5	Cisd2	CDGSH iron-sulfur domain-containing protein 2	0.431034	-1.53999	Keap_KO down vs Keap_WT
Q04447	Ckb	Creatine kinase B-type	0.52669	-1.11937	Keap_KO down vs Keap_WT
P07310	Ckm	Creatine kinase M-type	0.877705	1.03524	Keap_KO up vs Keap_WT
Q6P8J7	Ckmt2	Creatine kinase S-type, mitochondrial	0.192203	-1.52538	Keap_KO down vs Keap_WT
Q922J3	Clip1	CAP-Gly domain-containing linker protein 1	0.735188	-1.13134	Keap_KO down vs Keap_WT
Q68FD5	Cltc	Clathrin heavy chain 1	0.954692	1.02138	Keap_KO up vs Keap_WT
Q5SW19	Cluh	Clustered mitochondria protein homolog	0.607528	1.4028	Keap_KO up vs Keap_WT
Q8R4N0	Clybl	Citramalyl-CoA lyase, mitochondrial	0.398481	-1.28901	Keap_KO down vs Keap_WT
Q8R1G2	Cmbl	Carboxymethylenebutenolidase homolog	0.605659	1.12462	Keap_KO up vs Keap_WT
Q9D1A2	Cndp2	Cytosolic non-specific dipeptidase	0.848571	1.03119	Keap_KO up vs Keap_WT
Q9QXT0	Cnpy2	Protein canopy homolog 2	0.226361	2.08445	Keap_KO up vs Keap_WT
O35206	Col15a1	Collagen alpha-1(XV) chain	0.21634	-1.40214	Keap_KO down vs Keap_WT
P11087	Col1a1	Collagen alpha-1(I) chain	0.324115	-1.7449	Keap_KO down vs Keap_WT
Q01149	Col1a2	Collagen alpha-2(I) chain	0.332086	-4.22946	Keap_KO down vs Keap_WT
P28481	Col2a1	Collagen alpha-1(II) chain	0.421966	-1.82059	Keap_KO down vs Keap_WT
Q04857	Col6a1	Collagen alpha-1(VI) chain	0.414691	-1.63354	Keap_KO down vs Keap_WT
O88545	Cops6	COP9 signalosome complex subunit 6	0.694459	1.31543	Keap_KO up vs Keap_WT
Q8VBV7	Cops8	COP9 signalosome complex subunit 8	0.0964408	1.44015	Keap_KO up vs Keap_WT
Q8R1S0	Coq6	Ubiquinone biosynthesis monooxygenase COQ6, mitochondrial	0.343234	1.21968	Keap_KO up vs Keap_WT
P97478	Coq7	5-demethoxyubiquinone hydroxylase, mitochondrial	0.831359	-1.08418	Keap_KO down vs Keap_WT
Q60936	Coq8a	Atypical kinase COQ8A, mitochondrial	0.699104	1.17062	Keap_KO up vs Keap_WT
Q8K1Z0	Coq9	Ubiquinone biosynthesis protein COQ9, mitochondrial	0.665213	1.17312	Keap_KO up vs Keap_WT
Q920M5	Coro6	Coronin-6	0.171183	-2.59481	Keap_KO down vs Keap_WT
P19783	Cox4i1	Cytochrome c oxidase subunit 4 isoform 1, mitochondrial	0.653778	-1.16356	Keap_KO down vs Keap_WT
P12787	Cox5a	Cytochrome c oxidase subunit 5A, mitochondrial	0.995146	-1.00215	Keap_KO down vs Keap_WT
P19536	Cox5b	Cytochrome c oxidase subunit 5B, mitochondrial	0.797209	-1.12617	Keap_KO down vs Keap_WT
P43023	Cox6a2	Cytochrome c oxidase subunit 6A2, mitochondrial	0.814374	-1.12748	Keap_KO down vs Keap_WT
P56391	Cox6b1	Cytochrome c oxidase subunit 6B1	0.350494	4.58991	Keap_KO up vs Keap_WT
Q9CPQ1	Cox6c	Cytochrome c oxidase subunit 6C	0.384348	-1.27812	Keap_KO down vs Keap_WT
P56392	Cox7a1	Cytochrome c oxidase subunit 7A1, mitochondrial	0.533064	-1.26297	Keap_KO down vs Keap_WT
P48771	Cox7a2	Cytochrome c oxidase subunit 7A2, mitochondrial	0.909198	-1.05376	Keap_KO down vs Keap_WT
P17665	Cox7c	Cytochrome c oxidase subunit 7C, mitochondrial	0.435728	-1.31675	Keap_KO down vs Keap_WT
P48772	Cox8b	Cytochrome c oxidase subunit 8B, mitochondrial	0.126503	-1.47732	Keap_KO down vs Keap_WT
Q924X2	Cpt1b	Carnitine O-palmitoyltransferase 1, muscle isoform	0.771354	-1.11531	Keap_KO down vs Keap_WT
P52825	Cpt2	Carnitine O-palmitoyltransferase 2, mitochondrial	0.916185	1.02775	Keap_KO up vs Keap_WT
P47934	Crat	Carnitine O-acetyltransferase	0.390221	-1.28051	Keap_KO down vs Keap_WT
O88668	Creg1	Protein CREG1	0.978193	1.0157	Keap_KO up vs Keap_WT
P23927	Cryab	Alpha-crystallin B chain	0.235813	-1.39661	Keap_KO down vs Keap_WT
P47199	Cryz	Quinone oxidoreductase	0.860057	1.10342	Keap_KO up vs Keap_WT
Q9CZU6	Cs	Citrate synthase, mitochondrial	0.996303	1.00105	Keap_KO up vs Keap_WT
Q91W50	Csde1	Cold shock domain-containing protein E1	0.733561	-1.12413	Keap_KO down vs Keap_WT
Q9ERK4	Cse1l	Exportin-2	0.555335	-1.59607	Keap_KO down vs Keap_WT
P50462	Csrp3	Cysteine and glycine-rich protein 3	0.214606	-2.21148	Keap_KO down vs Keap_WT
P18242	Ctsd	Cathepsin D	0.853352	1.01869	Keap_KO up vs Keap_WT
Q9CQ89	Cuta	Protein CutA	0.211244	-1.50935	Keap_KO down vs Keap_WT
Q9DB73	Cyb5r1	NADH-cytochrome b5 reductase 1	0.57537	-1.15252	Keap_KO down vs Keap_WT
Q9DCN2	Cyb5r3	NADH-cytochrome b5 reductase 3	0.735544	1.05705	Keap_KO up vs Keap_WT
Q9D0M3	Cyc1	Cytochrome c1, heme protein, mitochondrial	0.396831	-1.14683	Keap_KO down vs Keap_WT
P62897	Cycs	Cytochrome c, somatic	0.0949191	-2.2555	Keap_KO down vs Keap_WT
Q8BHZ0	Cyria	CYFIP-related Rac1 interactor A	0.98341	1.0033	Keap_KO up vs Keap_WT
Q8BHG2	Czib	CXXC motif containing zinc binding protein	0.539936	-2.60234	Keap_KO down vs Keap_WT
P16381	D1Pas1	Putative ATP-dependent RNA helicase Pl10	0.943663	1.06142	Keap_KO up vs Keap_WT
P61804	Dad1	Dolichyl-diphosphooligosaccharide--protein glycosyltransferase subunit DAD1	0.11488	-1.26294	Keap_KO down vs Keap_WT
Q922B2	Dars1	Aspartate--tRNA ligase, cytoplasmic	0.982726	-1.00773	Keap_KO down vs Keap_WT
P53395	Dbt	Lipoamide acyltransferase component of branched-chain alpha-keto acid dehydrogenase complex, mitochondrial	0.274866	-2.32026	Keap_KO down vs Keap_WT
P28654	Dcn	Decorin	0.645045	1.06422	Keap_KO up vs Keap_WT
Q99LD8	Ddah2	N(G),N(G)-dimethylarginine dimethylaminohydrolase 2	0.814622	-1.17987	Keap_KO down vs Keap_WT
Q3U1J4	Ddb1	DNA damage-binding protein 1	0.916428	-1.03539	Keap_KO down vs Keap_WT
O54734	Ddost	Dolichyl-diphosphooligosaccharide--protein glycosyltransferase 48 kDa subunit	0.0864883	-1.44952	Keap_KO down vs Keap_WT
O35215	Ddt	D-dopachrome decarboxylase	0.228091	-1.56829	Keap_KO down vs Keap_WT
Q8VDW0	Ddx39a	ATP-dependent RNA helicase DDX39A	0.395634	-1.25727	Keap_KO down vs Keap_WT
Q9CQ62	Decr1	2,4-dienoyl-CoA reductase [(3E)-enoyl-CoA-producing], mitochondrial	0.603824	-1.19006	Keap_KO down vs Keap_WT
Q99J56	Derl1	Derlin-1	0.250218	-1.59659	Keap_KO down vs Keap_WT
P31001	Des	Desmin	0.504536	1.2915	Keap_KO up vs Keap_WT
Q9DBB8	Dhdh	Trans-1,2-dihydrobenzene-1,2-diol dehydrogenase	0.327575	1.1567	Keap_KO up vs Keap_WT
Q99LB2	Dhrs4	Dehydrogenase/reductase SDR family member 4	0.243495	-4.78694	Keap_KO down vs Keap_WT
Q8CHS7	Dhrs7c	Dehydrogenase/reductase SDR family member 7C	0.565272	-1.29974	Keap_KO down vs Keap_WT
Q5PR73	Diras2	GTP-binding protein Di-Ras2	0.546875	-1.3349	Keap_KO down vs Keap_WT
Q8BMF4	Dlat	Dihydrolipoyllysine-residue acetyltransferase component of pyruvate dehydrogenase complex, mitochondrial	0.655772	-1.15056	Keap_KO down vs Keap_WT
O08749	Dld	Dihydrolipoyl dehydrogenase, mitochondrial	0.438518	-1.2054	Keap_KO down vs Keap_WT
Q9D2G2	Dlst	Dihydrolipoyllysine-residue succinyltransferase component of 2-oxoglutarate dehydrogenase complex, mitochondrial	0.746461	-1.11604	Keap_KO down vs Keap_WT
Q9JMC3	Dnaja4	DnaJ homolog subfamily A member 4	0.744751	1.71713	Keap_KO up vs Keap_WT
Q8K1M6	Dnm1l	Dynamin-1-like protein	0.656189	1.06265	Keap_KO up vs Keap_WT
Q9Z2W0	Dnpep	Aspartyl aminopeptidase	0.680523	-1.17809	Keap_KO down vs Keap_WT
Q99KK7	Dpp3	Dipeptidyl peptidase 3	0.237702	-1.12964	Keap_KO down vs Keap_WT
Q8BVG4	Dpp9	Dipeptidyl peptidase 9	0.521917	-1.3942	Keap_KO down vs Keap_WT
O08553	Dpysl2	Dihydropyrimidinase-related protein 2	0.808307	1.06942	Keap_KO up vs Keap_WT
Q62188	Dpysl3	Dihydropyrimidinase-related protein 3	0.151056	-1.97871	Keap_KO down vs Keap_WT
Q91ZU6	Dst	Dystonin	0.924899	-1.07607	Keap_KO down vs Keap_WT
Q6NT99	Dusp23	Dual specificity protein phosphatase 23	0.917074	-1.03801	Keap_KO down vs Keap_WT
Q8BK84	Dusp29	Dual specificity phosphatase 29	0.997585	1.00408	Keap_KO up vs Keap_WT
Q9JHU4	Dync1h1	Cytoplasmic dynein 1 heavy chain 1	0.740529	-1.07815	Keap_KO down vs Keap_WT
P11985	Dynlt2	Dynein light chain Tctex-type protein 2	0.475042	-1.15126	Keap_KO down vs Keap_WT
Q9ESD7	Dysf	Dysferlin	0.870051	-1.03486	Keap_KO down vs Keap_WT
O35459	Ech1	Delta(3,5)-Delta(2,4)-dienoyl-CoA isomerase, mitochondrial	0.593299	1.63725	Keap_KO up vs Keap_WT
Q8BH95	Echs1	Enoyl-CoA hydratase, mitochondrial	0.839247	1.07977	Keap_KO up vs Keap_WT
P42125	Eci1	Enoyl-CoA delta isomerase 1, mitochondrial	0.660554	-1.19218	Keap_KO down vs Keap_WT
Q9WUR2	Eci2	Enoyl-CoA delta isomerase 2	0.121311	-1.19905	Keap_KO down vs Keap_WT
Q6PDI5	Ecpas	Proteasome adapter and scaffold protein ECM29	0.422522	-1.11179	Keap_KO down vs Keap_WT
P62631	Eef1a2	Elongation factor 1-alpha 2	0.145558	-1.98988	Keap_KO down vs Keap_WT
O70251	Eef1b	Elongation factor 1-beta	0.401987	-1.25534	Keap_KO down vs Keap_WT
P57776	Eef1d	Elongation factor 1-delta	0.639457	-1.14954	Keap_KO down vs Keap_WT
Q9D8N0	Eef1g	Elongation factor 1-gamma	0.356226	1.24239	Keap_KO up vs Keap_WT
P58252	Eef2	Elongation factor 2	0.244688	-1.39796	Keap_KO down vs Keap_WT
Q8BH64	Ehd2	EH domain-containing protein 2	0.914588	1.0208	Keap_KO up vs Keap_WT
P23116	Eif3a	Eukaryotic translation initiation factor 3 subunit A	0.782296	1.90934	Keap_KO up vs Keap_WT
Q8JZQ9	Eif3b	Eukaryotic translation initiation factor 3 subunit B	0.138071	-5.3238	Keap_KO down vs Keap_WT
Q3UGC7	Eif3j1	Eukaryotic translation initiation factor 3 subunit J-A	0.793384	1.29457	Keap_KO up vs Keap_WT
Q8QZY1	Eif3l	Eukaryotic translation initiation factor 3 subunit L	0.379523	-1.31626	Keap_KO down vs Keap_WT
P10630	Eif4a2	Eukaryotic initiation factor 4A-II	0.418217	-1.15116	Keap_KO down vs Keap_WT
Q8BGD9	Eif4b	Eukaryotic translation initiation factor 4B	0.147833	-1.63571	Keap_KO down vs Keap_WT
P63073	Eif4e	Eukaryotic translation initiation factor 4E	0.816092	1.29128	Keap_KO up vs Keap_WT
Q6NZJ6	Eif4g1	Eukaryotic translation initiation factor 4 gamma 1	?	?	No change between Keap_KO and Keap_WT
Q9WUK2	Eif4h	Eukaryotic translation initiation factor 4H	0.82739	-1.34111	Keap_KO down vs Keap_WT
P63242	Eif5a	Eukaryotic translation initiation factor 5A-1	0.74464	-1.1296	Keap_KO down vs Keap_WT
P62869	Elob	Elongin-B	0.108483	-1.38786	Keap_KO down vs Keap_WT
Q8C7X2	Emc1	ER membrane protein complex subunit 1	0.638474	-1.13498	Keap_KO down vs Keap_WT
Q05BC3	Eml1	Echinoderm microtubule-associated protein-like 1	0.516745	-2.64695	Keap_KO down vs Keap_WT
Q7TNG5	Eml2	Echinoderm microtubule-associated protein-like 2	0.450729	-1.23704	Keap_KO down vs Keap_WT
O08600	Endog	Endonuclease G, mitochondrial	0.500327	-1.21312	Keap_KO down vs Keap_WT
P17182	Eno1	Alpha-enolase	0.8939	-1.03019	Keap_KO down vs Keap_WT
P21550	Eno3	Beta-enolase	0.718302	-1.11026	Keap_KO down vs Keap_WT
Q8BGB7	Enoph1	Enolase-phosphatase E1	0.460739	-1.13597	Keap_KO down vs Keap_WT
Q60629	Epha5	Ephrin type-A receptor 5	0.54245	1.195	Keap_KO up vs Keap_WT
Q9D379	Ephx1	Epoxide hydrolase 1	0.00402118	3.86238	Keap_KO up vs Keap_WT
P34914	Ephx2	Bifunctional epoxide hydrolase 2	0.524969	2.64234	Keap_KO up vs Keap_WT
Q9WUA5	Epm2a	Laforin	0.0267594	-1.52806	Keap_KO down vs Keap_WT
Q9EQH2	Erap1	Endoplasmic reticulum aminopeptidase 1	0.346048	-1.20361	Keap_KO down vs Keap_WT
Q8BFZ9	Erlin2	Erlin-2	0.445724	-1.44899	Keap_KO down vs Keap_WT
Q9R0P3	Esd	S-formylglutathione hydrolase	0.14723	1.44864	Keap_KO up vs Keap_WT
Q3U7R1	Esyt1	Extended synaptotagmin-1	0.294195	-2.33903	Keap_KO down vs Keap_WT
Q99LC5	Etfa	Electron transfer flavoprotein subunit alpha, mitochondrial	0.834044	-1.08224	Keap_KO down vs Keap_WT
Q9DCW4	Etfb	Electron transfer flavoprotein subunit beta	0.480619	-1.31849	Keap_KO down vs Keap_WT
Q921G7	Etfdh	Electron transfer flavoprotein-ubiquinone oxidoreductase, mitochondrial	0.91281	-1.02633	Keap_KO down vs Keap_WT
P26040	Ezr	Ezrin	0.191809	-1.6506	Keap_KO down vs Keap_WT
P11404	Fabp3	Fatty acid-binding protein, heart	0.787128	1.14675	Keap_KO up vs Keap_WT
P04117	Fabp4	Fatty acid-binding protein, adipocyte	0.476812	-1.19698	Keap_KO down vs Keap_WT
Q3TC72	Fahd2	Fumarylacetoacetate hydrolase domain-containing protein 2A	0.242647	-1.30347	Keap_KO down vs Keap_WT
Q9D6U8	Fam162a	Protein FAM162A	0.681468	-1.23833	Keap_KO down vs Keap_WT
Q8C0C7	Farsa	Phenylalanine--tRNA ligase alpha subunit	0.69504	1.13851	Keap_KO up vs Keap_WT
Q9WUA2	Farsb	Phenylalanine--tRNA ligase beta subunit	0.31506	1.1495	Keap_KO up vs Keap_WT
P19096	Fasn	Fatty acid synthase	0.770133	1.14185	Keap_KO up vs Keap_WT
P62862	Fau	40S ribosomal protein S30	0.39473	3.85108	Keap_KO up vs Keap_WT
P37889	Fbln2	Fibulin-2	0.87164	-1.04153	Keap_KO down vs Keap_WT
P70695	Fbp2	Fructose-1,6-bisphosphatase isozyme 2	0.231966	-1.34032	Keap_KO down vs Keap_WT
P22315	Fech	Ferrochelatase, mitochondrial	0.417535	1.59479	Keap_KO up vs Keap_WT
Q9QXC1	Fetub	Fetuin-B	0.414879	-1.41463	Keap_KO down vs Keap_WT
E9PV24	Fga	Fibrinogen alpha chain	0.227154	-2.06227	Keap_KO down vs Keap_WT
Q8K0E8	Fgb	Fibrinogen beta chain	0.356982	-1.39443	Keap_KO down vs Keap_WT
P97807	Fh	Fumarate hydratase, mitochondrial	0.985018	-1.00508	Keap_KO down vs Keap_WT
P97447	Fhl1	Four and a half LIM domains protein 1	0.486395	-1.32929	Keap_KO down vs Keap_WT
Q9R059	Fhl3	Four and a half LIM domains protein 3	0.21647	1.83415	Keap_KO up vs Keap_WT
Q9CQ92	Fis1	Mitochondrial fission 1 protein	0.617441	-1.18499	Keap_KO down vs Keap_WT
Q91V79	Fitm1	Fat storage-inducing transmembrane protein 1	0.327098	-1.49564	Keap_KO down vs Keap_WT
P26883	Fkbp1a	Peptidyl-prolyl cis-trans isomerase FKBP1A	0.305598	-2.05021	Keap_KO down vs Keap_WT
Q62446	Fkbp3	Peptidyl-prolyl cis-trans isomerase FKBP3	0.0585205	-2.32245	Keap_KO down vs Keap_WT
Q8R123	Flad1	FAD synthase	0.156174	-1.7749	Keap_KO down vs Keap_WT
Q8VHX6	Flnc	Filamin-C	0.150622	1.17819	Keap_KO up vs Keap_WT
P50608	Fmod	Fibromodulin	0.947968	-1.02327	Keap_KO down vs Keap_WT
P09528	Fth1	Ferritin heavy chain	0.0678247	-1.5449	Keap_KO down vs Keap_WT
P29391	Ftl1	Ferritin light chain 1	0.584227	-1.36777	Keap_KO down vs Keap_WT
Q9D6K8	Fundc2	FUN14 domain-containing protein 2	0.818806	1.08593	Keap_KO up vs Keap_WT
Q9Z239	Fxyd1	Phospholemman	0.679544	-1.16459	Keap_KO down vs Keap_WT
P70699	Gaa	Lysosomal alpha-glucosidase	0.368499	-1.3647	Keap_KO down vs Keap_WT
P16858	Gapdh	Glyceraldehyde-3-phosphate dehydrogenase	0.522336	-1.19472	Keap_KO down vs Keap_WT
Q64467	Gapdhs	Glyceraldehyde-3-phosphate dehydrogenase, testis-specific	0.651959	1.12715	Keap_KO up vs Keap_WT
Q64737	Gart	Trifunctional purine biosynthetic protein adenosine-3	0.87897	-1.05891	Keap_KO down vs Keap_WT
Q9D172	Gatd3a	Glutamine amidotransferase-like class 1 domain-containing protein 3A, mitochondrial	0.739651	-1.17394	Keap_KO down vs Keap_WT
Q9D6Y9	Gbe1	1,4-alpha-glucan-branching enzyme	0.00379187	3.97791	Keap_KO up vs Keap_WT
P21614	Gc	Vitamin D-binding protein	0.275141	1.14239	Keap_KO up vs Keap_WT
P01864	GCAB	Ig gamma-2A chain C region secreted form	0.731018	-1.15799	Keap_KO down vs Keap_WT
Q60759	Gcdh	Glutaryl-CoA dehydrogenase, mitochondrial	0.290563	-1.45549	Keap_KO down vs Keap_WT
P50396	Gdi1	Rab GDP dissociation inhibitor alpha	0.73904	-1.08352	Keap_KO down vs Keap_WT
Q61598	Gdi2	Rab GDP dissociation inhibitor beta	0.202104	-1.29719	Keap_KO down vs Keap_WT
O54984	Get3	ATPase GET3	0.239229	-1.16777	Keap_KO down vs Keap_WT
P56213	Gfer	FAD-linked sulfhydryl oxidase ALR	0.978506	1.01972	Keap_KO up vs Keap_WT
Q91VC9	Ghitm	Growth hormone-inducible transmembrane protein	0.356422	-2.50778	Keap_KO down vs Keap_WT
Q9CPU0	Glo1	Lactoylglutathione lyase	0.283474	-1.27375	Keap_KO down vs Keap_WT
Q9QUH0	Glrx	Glutaredoxin-1	0.737846	-1.12477	Keap_KO down vs Keap_WT
Q9CQM9	Glrx3	Glutaredoxin-3	0.455439	1.11739	Keap_KO up vs Keap_WT
P26443	Glud1	Glutamate dehydrogenase 1, mitochondrial	0.905652	1.0329	Keap_KO up vs Keap_WT
Q9DCZ1	Gmpr	GMP reductase 1	0.0939875	-2.60249	Keap_KO down vs Keap_WT
P08752	Gnai2	Guanine nucleotide-binding protein G(i) subunit alpha-2	0.594498	-1.10524	Keap_KO down vs Keap_WT
P63094	Gnas	Guanine nucleotide-binding protein G(s) subunit alpha isoforms short	0.254878	-1.56269	Keap_KO down vs Keap_WT
Q9CR60	Golt1b	Vesicle transport protein GOT1B	0.429076	-1.20227	Keap_KO down vs Keap_WT
P05201	Got1	Aspartate aminotransferase, cytoplasmic	0.303529	-1.39156	Keap_KO down vs Keap_WT
P05202	Got2	Aspartate aminotransferase, mitochondrial	0.161041	-1.4058	Keap_KO down vs Keap_WT
P13707	Gpd1	Glycerol-3-phosphate dehydrogenase [NAD(+)], cytoplasmic	0.755477	-1.14558	Keap_KO down vs Keap_WT
Q64521	Gpd2	Glycerol-3-phosphate dehydrogenase, mitochondrial	0.801351	1.07427	Keap_KO up vs Keap_WT
P06745	Gpi	Glucose-6-phosphate isomerase	0.714324	1.0989	Keap_KO up vs Keap_WT
Q99LD4	Gps1	COP9 signalosome complex subunit 1	0.583299	2.35374	Keap_KO up vs Keap_WT
Q8QZR5	Gpt	Alanine aminotransferase 1	0.324991	-1.36777	Keap_KO down vs Keap_WT
P11352	Gpx1	Glutathione peroxidase 1	0.115952	-1.18191	Keap_KO down vs Keap_WT
P46412	Gpx3	Glutathione peroxidase 3	0.399399	-1.27454	Keap_KO down vs Keap_WT
O70325	Gpx4	Phospholipid hydroperoxide glutathione peroxidase	0.982769	1.00688	Keap_KO up vs Keap_WT
Q91Z53	Grhpr	Glyoxylate reductase/hydroxypyruvate reductase	0.149002	-1.26922	Keap_KO down vs Keap_WT
P47791	Gsr	Glutathione reductase, mitochondrial	0.0826658	1.52667	Keap_KO up vs Keap_WT
P24472	Gsta4	Glutathione S-transferase A4	0.192474	1.54562	Keap_KO up vs Keap_WT
Q9DCM2	Gstk1	Glutathione S-transferase kappa 1	0.843526	1.10148	Keap_KO up vs Keap_WT
P10649	Gstm1	Glutathione S-transferase Mu 1	0.0470557	1.68133	Keap_KO up vs Keap_WT
P15626	Gstm2	Glutathione S-transferase Mu 2	0.0278877	1.4955	Keap_KO up vs Keap_WT
P48774	Gstm5	Glutathione S-transferase Mu 5	0.0743915	1.25914	Keap_KO up vs Keap_WT
O09131	Gsto1	Glutathione S-transferase omega-1	0.282741	-1.30464	Keap_KO down vs Keap_WT
P19157	Gstp1	Glutathione S-transferase P 1	0.541082	1.08751	Keap_KO up vs Keap_WT
Q9R062	Gyg1	Glycogenin-1	0.283104	-1.32423	Keap_KO down vs Keap_WT
Q9Z1E4	Gys1	Glycogen [starch] synthase, muscle	0.890485	-1.03029	Keap_KO down vs Keap_WT
P10922	H1-0	Histone H1.0	0.122259	-1.60425	Keap_KO down vs Keap_WT
P15864	H1-2	Histone H1.2	0.0130587	-1.9527	Keap_KO down vs Keap_WT
P43274	H1-4	Histone H1.4	0.062415	-2.17241	Keap_KO down vs Keap_WT
C0HKE1	H2ac4	Histone H2A type 1-B	0.178679	-3.59322	Keap_KO down vs Keap_WT
P0C0S6	H2az1	Histone H2A.Z	0.167446	-3.88035	Keap_KO down vs Keap_WT
P10853	H2bc7	Histone H2B type 1-F/J/L	0.143079	-2.05288	Keap_KO down vs Keap_WT
P02301	H3-5	Histone H3.3C	0.297711	-1.76968	Keap_KO down vs Keap_WT
P62806	H4c1	Histone H4	0.145188	-2.03944	Keap_KO down vs Keap_WT
Q8CFX1	H6pd	GDH/6PGL endoplasmic bifunctional protein	0.839241	-1.08183	Keap_KO down vs Keap_WT
Q61425	Hadh	Hydroxyacyl-coenzyme A dehydrogenase, mitochondrial	0.487889	-1.18995	Keap_KO down vs Keap_WT
Q8BMS1	Hadha	Trifunctional enzyme subunit alpha, mitochondrial	0.566723	1.28247	Keap_KO up vs Keap_WT
Q99JY0	Hadhb	Trifunctional enzyme subunit beta, mitochondrial	0.622228	-1.19677	Keap_KO down vs Keap_WT
Q99KB8	Hagh	Hydroxyacylglutathione hydrolase, mitochondrial	0.226515	-1.28312	Keap_KO down vs Keap_WT
P01942	Hba	Hemoglobin subunit alpha	0.763944	-1.17817	Keap_KO down vs Keap_WT
P02088	Hbb-b1	Hemoglobin subunit beta-1	0.48809	-1.26828	Keap_KO down vs Keap_WT
P53702	Hccs	Holocytochrome c-type synthase	0.795242	1.3555	Keap_KO up vs Keap_WT
Q3UGR5	Hdhd2	Haloacid dehalogenase-like hydrolase domain-containing protein 2	0.170898	-1.80295	Keap_KO down vs Keap_WT
Q9D1G3	Hhatl	Protein-cysteine N-palmitoyltransferase HHAT-like protein	0.201667	-1.21468	Keap_KO down vs Keap_WT
Q99L13	Hibadh	3-hydroxyisobutyrate dehydrogenase, mitochondrial	0.490311	-1.31264	Keap_KO down vs Keap_WT
Q8QZS1	Hibch	3-hydroxyisobutyryl-CoA hydrolase, mitochondrial	0.770708	1.04928	Keap_KO up vs Keap_WT
Q9DD02	Hikeshi	Protein Hikeshi	0.752301	-1.13222	Keap_KO down vs Keap_WT
P70349	Hint1	Histidine triad nucleotide-binding protein 1	0.797831	-1.09638	Keap_KO down vs Keap_WT
Q9D0S9	Hint2	Histidine triad nucleotide-binding protein 2, mitochondrial	0.839217	1.11962	Keap_KO up vs Keap_WT
O08528	Hk2	Hexokinase-2	0.553054	-1.27581	Keap_KO down vs Keap_WT
O88569	Hnrnpa2b1	Heterogeneous nuclear ribonucleoproteins A2/B1	0.00146023	-1.5325	Keap_KO down vs Keap_WT
Q8BG05	Hnrnpa3	Heterogeneous nuclear ribonucleoprotein A3	0.281848	-5.51897	Keap_KO down vs Keap_WT
O35737	Hnrnph1	Heterogeneous nuclear ribonucleoprotein H	0.641919	2.03026	Keap_KO up vs Keap_WT
Q61646	Hp	Haptoglobin	0.547494	-2.01074	Keap_KO down vs Keap_WT
Q91X72	Hpx	Hemopexin	0.1457	-1.68804	Keap_KO down vs Keap_WT
Q9ESB3	Hrg	Histidine-rich glycoprotein	0.85021	1.19326	Keap_KO up vs Keap_WT
O08756	Hsd17b10	3-hydroxyacyl-CoA dehydrogenase type-2	0.504527	-1.20622	Keap_KO down vs Keap_WT
P50171	Hsd17b8	Estradiol 17-beta-dehydrogenase 8	0.939933	1.01761	Keap_KO up vs Keap_WT
P07901	Hsp90aa1	Heat shock protein HSP 90-alpha	0.711331	-1.0682	Keap_KO down vs Keap_WT
P11499	Hsp90ab1	Heat shock protein HSP 90-beta	0.769134	1.05556	Keap_KO up vs Keap_WT
P08113	Hsp90b1	Endoplasmin	0.318956	-1.22561	Keap_KO down vs Keap_WT
Q61316	Hspa4	Heat shock 70 kDa protein 4	0.221315	-1.33383	Keap_KO down vs Keap_WT
P20029	Hspa5	Endoplasmic reticulum chaperone BiP	0.0744422	-1.96736	Keap_KO down vs Keap_WT
P63017	Hspa8	Heat shock cognate 71 kDa protein	0.944238	1.01577	Keap_KO up vs Keap_WT
P38647	Hspa9	Stress-70 protein, mitochondrial	0.538564	-1.16958	Keap_KO down vs Keap_WT
P14602	Hspb1	Heat shock protein beta-1	0.597831	-1.0988	Keap_KO down vs Keap_WT
Q99PR8	Hspb2	Heat shock protein beta-2	0.0228239	1.42082	Keap_KO up vs Keap_WT
Q5EBG6	Hspb6	Heat shock protein beta-6	0.948567	-1.02119	Keap_KO down vs Keap_WT
P35385	Hspb7	Heat shock protein beta-7	0.334725	1.26595	Keap_KO up vs Keap_WT
P63038	Hspd1	60 kDa heat shock protein, mitochondrial	0.593754	-1.10687	Keap_KO down vs Keap_WT
Q64433	Hspe1	10 kDa heat shock protein, mitochondrial	0.456455	-1.25378	Keap_KO down vs Keap_WT
Q8BU30	Iars1	Isoleucine--tRNA ligase, cytoplasmic	0.338603	-1.48578	Keap_KO down vs Keap_WT
Q8BIJ6	Iars2	Isoleucine--tRNA ligase, mitochondrial	0.75097	1.04184	Keap_KO up vs Keap_WT
P54071	Idh2	Isocitrate dehydrogenase [NADP], mitochondrial	0.546884	-1.32132	Keap_KO down vs Keap_WT
Q9D6R2	Idh3a	Isocitrate dehydrogenase [NAD] subunit alpha, mitochondrial	0.800728	-1.07285	Keap_KO down vs Keap_WT
P70404	Idh3g	Isocitrate dehydrogenase [NAD] subunit gamma 1, mitochondrial	0.440954	1.60931	Keap_KO up vs Keap_WT
P01867	Igh-3	Ig gamma-2B chain C region	0.31505	-1.57049	Keap_KO down vs Keap_WT
P03987	IGHG3	Ig gamma-3 chain C region	0.659306	-1.23375	Keap_KO down vs Keap_WT
P01872	Ighm	Immunoglobulin heavy constant mu	0.874668	1.08573	Keap_KO up vs Keap_WT
P01837	Igkc	Immunoglobulin kappa constant	0.775244	-1.12742	Keap_KO down vs Keap_WT
Q8CAQ8	Immt	MICOS complex subunit Mic60	0.856122	-1.06399	Keap_KO down vs Keap_WT
Q91WG1	Insig2	Insulin-induced gene 2 protein	0.788539	1.50052	Keap_KO up vs Keap_WT
Q8CIM8	Ints4	Integrator complex subunit 4	0.818961	1.45982	Keap_KO up vs Keap_WT
Q91V64	Isoc1	Isochorismatase domain-containing protein 1	0.724254	-1.11477	Keap_KO down vs Keap_WT
P85094	Isoc2a	Isochorismatase domain-containing protein 2A	0.354461	1.29274	Keap_KO up vs Keap_WT
P09055	Itgb1	Integrin beta-1	0.978324	-1.01034	Keap_KO down vs Keap_WT
Q9JHI5	Ivd	Isovaleryl-CoA dehydrogenase, mitochondrial	0.725394	-1.1547	Keap_KO down vs Keap_WT
Q9ET80	Jph1	Junctophilin-1	0.189922	-1.67497	Keap_KO down vs Keap_WT
Q9ET78	Jph2	Junctophilin-2	0.274186	-1.6485	Keap_KO down vs Keap_WT
Q3MI48	Jsrp1	Junctional sarcoplasmic reticulum protein 1	0.195501	-1.5568	Keap_KO down vs Keap_WT
Q8BQR4	Kansl2	KAT8 regulatory NSL complex subunit 2	0.567147	1.23759	Keap_KO up vs Keap_WT
O35367	Kera	Keratocan	0.991036	-1.00512	Keap_KO down vs Keap_WT
Q9D783	Klhl40	Kelch-like protein 40	0.465607	1.13613	Keap_KO up vs Keap_WT
A2AUC9	Klhl41	Kelch-like protein 41	0.401716	-1.17852	Keap_KO down vs Keap_WT
O08677	Kng1	Kininogen-1	0.820511	-1.04817	Keap_KO down vs Keap_WT
O35344	Kpna3	Importin subunit alpha-4	0.748267	-1.1563	Keap_KO down vs Keap_WT
O35343	Kpna4	Importin subunit alpha-3	0.953842	1.01335	Keap_KO up vs Keap_WT
P70168	Kpnb1	Importin subunit beta-1	0.712659	1.13141	Keap_KO up vs Keap_WT
P04104	Krt1	Keratin, type II cytoskeletal 1	0.463778	1.32371	Keap_KO up vs Keap_WT
P02535	Krt10	Keratin, type I cytoskeletal 10	0.154269	1.79048	Keap_KO up vs Keap_WT
Q3TTY5	Krt2	Keratin, type II cytoskeletal 2 epidermal	0.461957	1.59389	Keap_KO up vs Keap_WT
A6BLY7	Krt28	Keratin, type I cytoskeletal 28	0.192203	2.11723	Keap_KO up vs Keap_WT
P50446	Krt6a	Keratin, type II cytoskeletal 6A	0.28924	1.58378	Keap_KO up vs Keap_WT
Q8VED5	Krt79	Keratin, type II cytoskeletal 79	0.121729	2.15587	Keap_KO up vs Keap_WT
Q8BTY1	Kyat1	Kynurenine--oxoglutarate transaminase 1	0.252964	-1.61399	Keap_KO down vs Keap_WT
Q71RI9	Kyat3	Kynurenine--oxoglutarate transaminase 3	0.187742	-1.62606	Keap_KO down vs Keap_WT
Q99KR3	Lactb2	Endoribonuclease LACTB2	0.774625	-1.19228	Keap_KO down vs Keap_WT
Q60675	Lama2	Laminin subunit alpha-2	0.940719	1.01795	Keap_KO up vs Keap_WT
Q61292	Lamb2	Laminin subunit beta-2	0.765707	1.48226	Keap_KO up vs Keap_WT
P02468	Lamc1	Laminin subunit gamma-1	0.363313	2.14838	Keap_KO up vs Keap_WT
Q9CPY7	Lap3	Cytosol aminopeptidase	0.454911	-1.18285	Keap_KO down vs Keap_WT
Q9JKS4	Ldb3	LIM domain-binding protein 3	0.653932	-1.15103	Keap_KO down vs Keap_WT
P06151	Ldha	L-lactate dehydrogenase A chain	0.799794	-1.07621	Keap_KO down vs Keap_WT
P16125	Ldhb	L-lactate dehydrogenase B chain	0.389161	-1.64106	Keap_KO down vs Keap_WT
Q9Z2I0	Letm1	Mitochondrial proton/calcium exchanger protein	0.85585	1.07536	Keap_KO up vs Keap_WT
P16045	Lgals1	Galectin-1	0.0857051	-1.24025	Keap_KO down vs Keap_WT
Q8VEE1	Lmcd1	LIM and cysteine-rich domains protein 1	0.115067	-1.54226	Keap_KO down vs Keap_WT
P48678	Lmna	Prelamin-A/C	0.999121	1.00033	Keap_KO up vs Keap_WT
P14733	Lmnb1	Lamin-B1	0.164126	-1.37077	Keap_KO down vs Keap_WT
E9QA62	Lmod3	Leiomodin-3	0.342464	-3.23403	Keap_KO down vs Keap_WT
Q7TQ95	Lnpk	Endoplasmic reticulum junction formation protein lunapark	0.220429	-1.377	Keap_KO down vs Keap_WT
Q8CGK3	Lonp1	Lon protease homolog, mitochondrial	0.800737	-1.05478	Keap_KO down vs Keap_WT
Q6PB66	Lrpprc	Leucine-rich PPR motif-containing protein, mitochondrial	0.63277	1.25481	Keap_KO up vs Keap_WT
Q8CI70	Lrrc20	Leucine-rich repeat-containing protein 20	0.763246	-1.06205	Keap_KO down vs Keap_WT
P24527	Lta4h	Leukotriene A-4 hydrolase	0.917193	1.04083	Keap_KO up vs Keap_WT
P51885	Lum	Lumican	0.304279	-1.3274	Keap_KO down vs Keap_WT
P97823	Lypla1	Acyl-protein thioesterase 1	0.60231	-1.03513	Keap_KO down vs Keap_WT
Q8K215	Lyrm4	LYR motif-containing protein 4	0.740961	-1.18205	Keap_KO down vs Keap_WT
Q922B1	Macrod1	ADP-ribose glycohydrolase MACROD1	0.464918	-1.18013	Keap_KO down vs Keap_WT
Q8BW75	Maob	Amine oxidase [flavin-containing] B	0.77994	-1.1369	Keap_KO down vs Keap_WT
P31938	Map2k1	Dual specificity mitogen-activated protein kinase kinase 1	0.619878	-1.24124	Keap_KO down vs Keap_WT
P47809	Map2k4	Dual specificity mitogen-activated protein kinase kinase 4	0.719323	1.45182	Keap_KO up vs Keap_WT
O08911	Mapk12	Mitogen-activated protein kinase 12	0.535197	1.26396	Keap_KO up vs Keap_WT
P47811	Mapk14	Mitogen-activated protein kinase 14	0.0449374	-1.21173	Keap_KO down vs Keap_WT
Q8VCF0	Mavs	Mitochondrial antiviral-signaling protein	0.629956	-1.3937	Keap_KO down vs Keap_WT
P04247	Mb	Myoglobin	0.819816	-1.1717	Keap_KO down vs Keap_WT
P04370	Mbp	Myelin basic protein	0.735619	-1.43333	Keap_KO down vs Keap_WT
Q3ULD5	Mccc2	Methylcrotonoyl-CoA carboxylase beta chain, mitochondrial	0.853713	-1.05619	Keap_KO down vs Keap_WT
Q9DB27	Mcts1	Malignant T-cell-amplified sequence 1	0.350021	-1.2527	Keap_KO down vs Keap_WT
P14152	Mdh1	Malate dehydrogenase, cytoplasmic	0.675236	-1.10952	Keap_KO down vs Keap_WT
P08249	Mdh2	Malate dehydrogenase, mitochondrial	0.729011	-1.13578	Keap_KO down vs Keap_WT
Q9D967	Mdp1	Magnesium-dependent phosphatase 1	0.116247	-1.26669	Keap_KO down vs Keap_WT
P06801	Me1	NADP-dependent malic enzyme	0.974595	-1.00494	Keap_KO down vs Keap_WT
Q8BMF3	Me3	NADP-dependent malic enzyme, mitochondrial	0.728702	-1.13116	Keap_KO down vs Keap_WT
A2AWL7	Mga	MAX gene-associated protein	0.499081	1.28092	Keap_KO up vs Keap_WT
Q812G0	Mgat4a	Alpha-1,3-mannosyl-glycoprotein 4-beta-N-acetylglucosaminyltransferase A	0.361689	-1.68386	Keap_KO down vs Keap_WT
Q91VS7	Mgst1	Microsomal glutathione S-transferase 1	0.766165	1.1314	Keap_KO up vs Keap_WT
Q9CPU4	Mgst3	Microsomal glutathione S-transferase 3	0.120362	-1.70596	Keap_KO down vs Keap_WT
Q8R404	Micos13	MICOS complex subunit MIC13	0.98144	1.00884	Keap_KO up vs Keap_WT
P34884	Mif	Macrophage migration inhibitory factor	0.37206	-1.22602	Keap_KO down vs Keap_WT
Q9Z2L6	Minpp1	Multiple inositol polyphosphate phosphatase 1	0.781148	-1.1709	Keap_KO down vs Keap_WT
Q6ZQI3	Mlec	Malectin	0.283161	2.91833	Keap_KO up vs Keap_WT
Q9D273	Mmab	Corrinoid adenosyltransferase	0.336738	-2.65152	Keap_KO down vs Keap_WT
P16332	Mmut	Methylmalonyl-CoA mutase, mitochondrial	0.898935	1.04922	Keap_KO up vs Keap_WT
P63030	Mpc1	Mitochondrial pyruvate carrier 1	0.664261	-1.13043	Keap_KO down vs Keap_WT
Q9D023	Mpc2	Mitochondrial pyruvate carrier 2	0.267382	-1.42171	Keap_KO down vs Keap_WT
Q924M7	Mpi	Mannose-6-phosphate isomerase	0.595816	1.19036	Keap_KO up vs Keap_WT
P27573	Mpz	Myelin protein P0	0.725853	-1.38049	Keap_KO down vs Keap_WT
Q9DB15	Mrpl12	39S ribosomal protein L12, mitochondrial	0.578382	1.55129	Keap_KO up vs Keap_WT
Q99N93	Mrpl16	39S ribosomal protein L16, mitochondrial	0.339079	-1.69288	Keap_KO down vs Keap_WT
Q9CQX8	Mrps36	28S ribosomal protein S36, mitochondrial	0.213727	-1.62215	Keap_KO down vs Keap_WT
Q9D6Y7	Msra	Mitochondrial peptide methionine sulfoxide reductase	0.389563	-4.26855	Keap_KO down vs Keap_WT
Q8BU85	Msrb3	Methionine-R-sulfoxide reductase B3, mitochondrial	0.77908	-1.05984	Keap_KO down vs Keap_WT
Q9CQ65	Mtap	S-methyl-5'-thioadenosine phosphorylase	0.922953	1.14905	Keap_KO up vs Keap_WT
Q922Q1	Mtarc2	Mitochondrial amidoxime reducing component 2	0.724871	1.64964	Keap_KO up vs Keap_WT
P03930	Mtatp8	ATP synthase protein 8	0.408237	-1.48798	Keap_KO down vs Keap_WT
Q791V5	Mtch2	Mitochondrial carrier homolog 2	0.137058	-1.38667	Keap_KO down vs Keap_WT
P00397	Mtco1	Cytochrome c oxidase subunit 1	0.140631	-1.25326	Keap_KO down vs Keap_WT
P00405	Mtco2	Cytochrome c oxidase subunit 2	0.307157	-1.26015	Keap_KO down vs Keap_WT
P00158	Mt-Cyb	Cytochrome b	0.0668151	-1.51993	Keap_KO down vs Keap_WT
Q922D8	Mthfd1	C-1-tetrahydrofolate synthase, cytoplasmic	0.334932	1.39023	Keap_KO up vs Keap_WT
P03888	Mtnd1	NADH-ubiquinone oxidoreductase chain 1	0.320487	-1.29636	Keap_KO down vs Keap_WT
P03893	Mtnd2	NADH-ubiquinone oxidoreductase chain 2	0.802163	1.09404	Keap_KO up vs Keap_WT
P03911	Mtnd4	NADH-ubiquinone oxidoreductase chain 4	0.562132	-1.1424	Keap_KO down vs Keap_WT
P03921	Mtnd5	NADH-ubiquinone oxidoreductase chain 5	0.956488	1.0132	Keap_KO up vs Keap_WT
P28665	Mug1	Murinoglobulin-1	0.23768	-1.43008	Keap_KO down vs Keap_WT
O35682	Myadm	Myeloid-associated differentiation marker	0.13872	-1.71594	Keap_KO down vs Keap_WT
Q5XKE0	Mybpc2	Myosin-binding protein C, fast-type	0.236483	-1.71601	Keap_KO down vs Keap_WT
P70402	Mybph	Myosin-binding protein H	0.68734	-1.23454	Keap_KO down vs Keap_WT
Q5SX40	Myh1	Myosin-1	0.886929	-1.05185	Keap_KO down vs Keap_WT
P13541	Myh3	Myosin-3	0.54649	1.12947	Keap_KO up vs Keap_WT
Q5SX39	Myh4	Myosin-4	0.501652	1.08156	Keap_KO up vs Keap_WT
Q91Z83	Myh7	Myosin-7	0.703748	1.16044	Keap_KO up vs Keap_WT
P13542	Myh8	Myosin-8	0.862702	1.02974	Keap_KO up vs Keap_WT
P05977	Myl1	Myosin light chain 1/3, skeletal muscle isoform	0.500399	-1.26635	Keap_KO down vs Keap_WT
Q3THE2	Myl12b	Myosin regulatory light chain 12B	0.907609	-1.01406	Keap_KO down vs Keap_WT
P51667	Myl2	Myosin regulatory light chain 2, ventricular/cardiac muscle isoform	0.380119	-1.5571	Keap_KO down vs Keap_WT
P09542	Myl3	Myosin light chain 3	0.585079	-1.40691	Keap_KO down vs Keap_WT
Q60605	Myl6	Myosin light polypeptide 6	0.723136	1.28205	Keap_KO up vs Keap_WT
Q8VCR8	Mylk2	Myosin light chain kinase 2, skeletal/cardiac muscle	0.158795	1.42079	Keap_KO up vs Keap_WT
P97457	Mylpf	Myosin regulatory light chain 2, skeletal muscle isoform	0.644906	-1.12906	Keap_KO down vs Keap_WT
Q62234	Myom1	Myomesin-1	0.860726	1.03719	Keap_KO up vs Keap_WT
A2ABU4	Myom3	Myomesin-3	0.939489	-1.04483	Keap_KO down vs Keap_WT
Q9JIF9	Myot	Myotilin	0.504185	1.08693	Keap_KO up vs Keap_WT
Q9JK37	Myoz1	Myozenin-1	0.755078	-1.09051	Keap_KO down vs Keap_WT
Q9JJW5	Myoz2	Myozenin-2	0.677693	-1.26227	Keap_KO down vs Keap_WT
Q8R4E4	Myoz3	Myozenin-3	0.422536	1.17674	Keap_KO up vs Keap_WT
P70670	Naca	Nascent polypeptide-associated complex subunit alpha, muscle-specific form	0.176542	-1.35625	Keap_KO down vs Keap_WT
Q99KQ4	Nampt	Nicotinamide phosphoribosyltransferase	0.819106	-1.03764	Keap_KO down vs Keap_WT
Q78ZA7	Nap1l4	Nucleosome assembly protein 1-like 4	0.862051	-1.05879	Keap_KO down vs Keap_WT
P28663	Napb	Beta-soluble NSF attachment protein	0.692807	-1.52479	Keap_KO down vs Keap_WT
Q8K4Z3	Naxe	NAD(P)H-hydrate epimerase	0.436249	-1.32676	Keap_KO down vs Keap_WT
Q8BLF1	Nceh1	Neutral cholesterol ester hydrolase 1	0.309469	-1.60998	Keap_KO down vs Keap_WT
Q9QYG0	Ndrg2	Protein NDRG2	0.659642	1.17588	Keap_KO up vs Keap_WT
Q99LC3	Ndufa10	NADH dehydrogenase [ubiquinone] 1 alpha subcomplex subunit 10, mitochondrial	0.337263	-1.41542	Keap_KO down vs Keap_WT
Q9D8B4	Ndufa11	NADH dehydrogenase [ubiquinone] 1 alpha subcomplex subunit 11	0.0877288	-1.31786	Keap_KO down vs Keap_WT
Q7TMF3	Ndufa12	NADH dehydrogenase [ubiquinone] 1 alpha subcomplex subunit 12	0.757089	-1.08875	Keap_KO down vs Keap_WT
Q9ERS2	Ndufa13	NADH dehydrogenase [ubiquinone] 1 alpha subcomplex subunit 13	0.602205	-1.09518	Keap_KO down vs Keap_WT
Q9CQ75	Ndufa2	NADH dehydrogenase [ubiquinone] 1 alpha subcomplex subunit 2	0.496503	-1.53266	Keap_KO down vs Keap_WT
Q9CQ91	Ndufa3	NADH dehydrogenase [ubiquinone] 1 alpha subcomplex subunit 3	0.727925	1.11617	Keap_KO up vs Keap_WT
Q62425	Ndufa4	Cytochrome c oxidase subunit NDUFA4	0.72115	-1.09806	Keap_KO down vs Keap_WT
Q9CPP6	Ndufa5	NADH dehydrogenase [ubiquinone] 1 alpha subcomplex subunit 5	0.614364	-1.21359	Keap_KO down vs Keap_WT
Q9CQZ5	Ndufa6	NADH dehydrogenase [ubiquinone] 1 alpha subcomplex subunit 6	0.737537	-1.07878	Keap_KO down vs Keap_WT
Q9Z1P6	Ndufa7	NADH dehydrogenase [ubiquinone] 1 alpha subcomplex subunit 7	0.552272	-1.26927	Keap_KO down vs Keap_WT
Q9DCJ5	Ndufa8	NADH dehydrogenase [ubiquinone] 1 alpha subcomplex subunit 8	0.586591	-1.46328	Keap_KO down vs Keap_WT
Q9DC69	Ndufa9	NADH dehydrogenase [ubiquinone] 1 alpha subcomplex subunit 9, mitochondrial	0.437691	-1.20275	Keap_KO down vs Keap_WT
Q9CR21	Ndufab1	Acyl carrier protein, mitochondrial	0.107512	1.6855	Keap_KO up vs Keap_WT
P0DN34	Ndufb1	NADH dehydrogenase [ubiquinone] 1 beta subcomplex subunit 1	0.879785	-1.05243	Keap_KO down vs Keap_WT
Q9DCS9	Ndufb10	NADH dehydrogenase [ubiquinone] 1 beta subcomplex subunit 10	0.500276	-1.23558	Keap_KO down vs Keap_WT
O09111	Ndufb11	NADH dehydrogenase [ubiquinone] 1 beta subcomplex subunit 11, mitochondrial	0.624153	1.17652	Keap_KO up vs Keap_WT
Q9CPU2	Ndufb2	NADH dehydrogenase [ubiquinone] 1 beta subcomplex subunit 2, mitochondrial	0.38025	2.28308	Keap_KO up vs Keap_WT
Q9CQZ6	Ndufb3	NADH dehydrogenase [ubiquinone] 1 beta subcomplex subunit 3	0.553399	-1.17942	Keap_KO down vs Keap_WT
Q9CQC7	Ndufb4	NADH dehydrogenase [ubiquinone] 1 beta subcomplex subunit 4	0.94318	-1.02158	Keap_KO down vs Keap_WT
Q9CQH3	Ndufb5	NADH dehydrogenase [ubiquinone] 1 beta subcomplex subunit 5, mitochondrial	0.599845	-1.15668	Keap_KO down vs Keap_WT
Q3UIU2	Ndufb6	NADH dehydrogenase [ubiquinone] 1 beta subcomplex subunit 6	0.673961	1.08172	Keap_KO up vs Keap_WT
Q9CR61	Ndufb7	NADH dehydrogenase [ubiquinone] 1 beta subcomplex subunit 7	0.880583	-1.03903	Keap_KO down vs Keap_WT
Q9D6J5	Ndufb8	NADH dehydrogenase [ubiquinone] 1 beta subcomplex subunit 8, mitochondrial	0.743593	-1.09922	Keap_KO down vs Keap_WT
Q9CQJ8	Ndufb9	NADH dehydrogenase [ubiquinone] 1 beta subcomplex subunit 9	0.968813	-1.00854	Keap_KO down vs Keap_WT
Q9CQ54	Ndufc2	NADH dehydrogenase [ubiquinone] 1 subunit C2	0.890794	-1.04582	Keap_KO down vs Keap_WT
Q91VD9	Ndufs1	NADH-ubiquinone oxidoreductase 75 kDa subunit, mitochondrial	0.319306	-1.26418	Keap_KO down vs Keap_WT
Q91WD5	Ndufs2	NADH dehydrogenase [ubiquinone] iron-sulfur protein 2, mitochondrial	0.127507	-1.36608	Keap_KO down vs Keap_WT
Q9DCT2	Ndufs3	NADH dehydrogenase [ubiquinone] iron-sulfur protein 3, mitochondrial	0.732033	-1.07883	Keap_KO down vs Keap_WT
Q9CXZ1	Ndufs4	NADH dehydrogenase [ubiquinone] iron-sulfur protein 4, mitochondrial	0.877941	1.07679	Keap_KO up vs Keap_WT
Q99LY9	Ndufs5	NADH dehydrogenase [ubiquinone] iron-sulfur protein 5	0.268871	-2.00554	Keap_KO down vs Keap_WT
P52503	Ndufs6	NADH dehydrogenase [ubiquinone] iron-sulfur protein 6, mitochondrial	0.721892	-1.19155	Keap_KO down vs Keap_WT
Q9DC70	Ndufs7	NADH dehydrogenase [ubiquinone] iron-sulfur protein 7, mitochondrial	0.855156	-1.05306	Keap_KO down vs Keap_WT
Q8K3J1	Ndufs8	NADH dehydrogenase [ubiquinone] iron-sulfur protein 8, mitochondrial	0.598996	-1.15232	Keap_KO down vs Keap_WT
Q91YT0	Ndufv1	NADH dehydrogenase [ubiquinone] flavoprotein 1, mitochondrial	0.50392	-1.2078	Keap_KO down vs Keap_WT
Q9D6J6	Ndufv2	NADH dehydrogenase [ubiquinone] flavoprotein 2, mitochondrial	0.543666	-1.18109	Keap_KO down vs Keap_WT
P46935	Nedd4	E3 ubiquitin-protein ligase NEDD4	0.908562	-1.0527	Keap_KO down vs Keap_WT
P19246	Nefh	Neurofilament heavy polypeptide	0.405955	1.356	Keap_KO up vs Keap_WT
P08551	Nefl	Neurofilament light polypeptide	0.538745	1.39049	Keap_KO up vs Keap_WT
P08553	Nefm	Neurofilament medium polypeptide	0.634521	1.21851	Keap_KO up vs Keap_WT
P10493	Nid1	Nidogen-1	0.825548	-1.03253	Keap_KO down vs Keap_WT
O55126	Nipsnap2	Protein NipSnap homolog 2	0.972698	1.00915	Keap_KO up vs Keap_WT
Q9JHW2	Nit2	Omega-amidase NIT2	0.22984	-1.38935	Keap_KO down vs Keap_WT
Q01768	Nme2	Nucleoside diphosphate kinase B	0.0939729	-1.5664	Keap_KO down vs Keap_WT
Q61941	Nnt	NAD(P) transhydrogenase, mitochondrial	0.448004	-1.54596	Keap_KO down vs Keap_WT
Q9D1X0	Nol3	Nucleolar protein 3	0.0889141	1.4459	Keap_KO up vs Keap_WT
Q11011	Npepps	Puromycin-sensitive aminopeptidase	0.153896	-1.49289	Keap_KO down vs Keap_WT
Q61937	Npm1	Nucleophosmin	0.778756	-1.3951	Keap_KO down vs Keap_WT
Q64669	Nqo1	NAD(P)H dehydrogenase [quinone] 1	0.00091979	12.4773	Keap_KO up vs Keap_WT
Q9CZ44	Nsfl1c	NSFL1 cofactor p47	0.570806	-1.13836	Keap_KO down vs Keap_WT
Q6P3D0	Nudt16	U8 snoRNA-decapping enzyme	0.594722	-1.15046	Keap_KO down vs Keap_WT
P61971	Nutf2	Nuclear transport factor 2	0.269144	-1.61787	Keap_KO down vs Keap_WT
Q8VI93	Oas3	2'-5'-oligoadenylate synthase 3	0.211968	1.13481	Keap_KO up vs Keap_WT
P29758	Oat	Ornithine aminotransferase, mitochondrial	0.733801	-1.10086	Keap_KO down vs Keap_WT
A2AAJ9	Obscn	Obscurin	0.883713	-1.08797	Keap_KO down vs Keap_WT
Q60597	Ogdh	2-oxoglutarate dehydrogenase, mitochondrial	0.202572	-1.36578	Keap_KO down vs Keap_WT
Q62000	Ogn	Mimecan	0.775369	-1.11014	Keap_KO down vs Keap_WT
P58281	Opa1	Dynamin-like 120 kDa protein, mitochondrial	0.980686	-1.03399	Keap_KO down vs Keap_WT
Q3B7Z2	Osbp	Oxysterol-binding protein 1	0.358429	-1.27209	Keap_KO down vs Keap_WT
Q7TQI3	Otub1	Ubiquitin thioesterase OTUB1	0.452944	-1.20471	Keap_KO down vs Keap_WT
Q9D0K2	Oxct1	Succinyl-CoA:3-ketoacid coenzyme A transferase 1, mitochondrial	0.635758	-1.24135	Keap_KO down vs Keap_WT
Q6P9R2	Oxsr1	Serine/threonine-protein kinase OSR1	0.358494	3.5018	Keap_KO up vs Keap_WT
P09103	P4hb	Protein disulfide-isomerase	0.280002	-1.26219	Keap_KO down vs Keap_WT
Q99JB8	Pacsin3	Protein kinase C and casein kinase II substrate protein 3	0.611267	-1.12492	Keap_KO down vs Keap_WT
Q08642	Padi2	Protein-arginine deiminase type-2	0.269895	-1.61937	Keap_KO down vs Keap_WT
P63005	Pafah1b1	Platelet-activating factor acetylhydrolase IB subunit beta	0.944058	1.0257	Keap_KO up vs Keap_WT
Q9DCL9	Paics	Multifunctional protein ADE2	0.544244	-1.54852	Keap_KO down vs Keap_WT
Q99LX0	Park7	Parkinson disease protein 7 homolog	0.884161	1.03792	Keap_KO up vs Keap_WT
Q3TVI8	Pbxip1	Pre-B-cell leukemia transcription factor-interacting protein 1	0.25651	-1.80622	Keap_KO down vs Keap_WT
Q05920	Pc	Pyruvate carboxylase, mitochondrial	0.303398	1.58726	Keap_KO up vs Keap_WT
P60335	Pcbp1	Poly(rC)-binding protein 1	0.641749	-1.22102	Keap_KO down vs Keap_WT
Q91ZA3	Pcca	Propionyl-CoA carboxylase alpha chain, mitochondrial	0.032872	-1.65623	Keap_KO down vs Keap_WT
Q99MN9	Pccb	Propionyl-CoA carboxylase beta chain, mitochondrial	0.553458	-1.24318	Keap_KO down vs Keap_WT
P23506	Pcmt1	Protein-L-isoaspartate(D-aspartate) O-methyltransferase	0.769913	-1.04872	Keap_KO down vs Keap_WT
P56812	Pdcd5	Programmed cell death protein 5	0.375438	-1.23114	Keap_KO down vs Keap_WT
P35486	Pdha1	Pyruvate dehydrogenase E1 component subunit alpha, somatic form, mitochondrial	0.679327	-1.08232	Keap_KO down vs Keap_WT
Q9D051	Pdhb	Pyruvate dehydrogenase E1 component subunit beta, mitochondrial	0.727829	-1.08678	Keap_KO down vs Keap_WT
Q8BKZ9	Pdhx	Pyruvate dehydrogenase protein X component, mitochondrial	0.34267	-1.25679	Keap_KO down vs Keap_WT
P27773	Pdia3	Protein disulfide-isomerase A3	0.151351	-1.52731	Keap_KO down vs Keap_WT
Q9JK42	Pdk2	[Pyruvate dehydrogenase (acetyl-transferring)] kinase isozyme 2, mitochondrial	0.240724	-1.43312	Keap_KO down vs Keap_WT
O70571	Pdk4	[Pyruvate dehydrogenase (acetyl-transferring)] kinase isozyme 4, mitochondrial	0.998602	-1.00069	Keap_KO down vs Keap_WT
O70400	Pdlim1	PDZ and LIM domain protein 1	0.386029	-1.50743	Keap_KO down vs Keap_WT
O70209	Pdlim3	PDZ and LIM domain protein 3	0.891104	-1.02305	Keap_KO down vs Keap_WT
Q8CI51	Pdlim5	PDZ and LIM domain protein 5	0.184648	-1.99801	Keap_KO down vs Keap_WT
Q3TJD7	Pdlim7	PDZ and LIM domain protein 7	0.867364	1.03646	Keap_KO up vs Keap_WT
Q3UV70	Pdp1	[Pyruvate dehydrogenase [acetyl-transferring]]-phosphatase 1, mitochondrial	0.679926	1.32047	Keap_KO up vs Keap_WT
Q7TSQ8	Pdpr	Pyruvate dehydrogenase phosphatase regulatory subunit, mitochondrial	0.602328	1.22302	Keap_KO up vs Keap_WT
P70296	Pebp1	Phosphatidylethanolamine-binding protein 1	0.54792	-1.22569	Keap_KO down vs Keap_WT
Q149B8	Perm1	PGC-1 and ERR-induced regulator in muscle protein 1	0.731706	-2.04383	Keap_KO down vs Keap_WT
P47857	Pfkm	ATP-dependent 6-phosphofructokinase, muscle type	0.547036	-1.15859	Keap_KO down vs Keap_WT
P62962	Pfn1	Profilin-1	0.0816487	-1.68872	Keap_KO down vs Keap_WT
Q9JJV2	Pfn2	Profilin-2	0.43704	-1.13576	Keap_KO down vs Keap_WT
Q9DBJ1	Pgam1	Phosphoglycerate mutase 1	0.754689	1.08764	Keap_KO up vs Keap_WT
O70250	Pgam2	Phosphoglycerate mutase 2	0.898424	-1.01963	Keap_KO down vs Keap_WT
P09411	Pgk1	Phosphoglycerate kinase 1	0.163167	-1.26385	Keap_KO down vs Keap_WT
Q9CQ60	Pgls	6-phosphogluconolactonase	0.426383	-1.24009	Keap_KO down vs Keap_WT
Q9D0F9	Pgm1	Phosphoglucomutase-1	0.30231	-1.23712	Keap_KO down vs Keap_WT
Q8CHP8	Pgp	Glycerol-3-phosphate phosphatase	0.697354	-1.0872	Keap_KO down vs Keap_WT
Q80UU9	Pgrmc2	Membrane-associated progesterone receptor component 2	0.599211	1.15488	Keap_KO up vs Keap_WT
P67778	Phb	Prohibitin	0.673096	-1.09031	Keap_KO down vs Keap_WT
O35129	Phb2	Prohibitin-2	0.187526	-1.38872	Keap_KO down vs Keap_WT
P18826	Phka1	Phosphorylase b kinase regulatory subunit alpha, skeletal muscle isoform	0.276127	1.37241	Keap_KO up vs Keap_WT
Q7TSH2	Phkb	Phosphorylase b kinase regulatory subunit beta	0.553766	1.2256	Keap_KO up vs Keap_WT
P07934	Phkg1	Phosphorylase b kinase gamma catalytic chain, skeletal muscle/heart isoform	0.36962	1.25008	Keap_KO up vs Keap_WT
P53810	Pitpna	Phosphatidylinositol transfer protein alpha isoform	0.942923	-1.01376	Keap_KO down vs Keap_WT
P52480	Pkm	Pyruvate kinase PKM	0.08492	-1.21015	Keap_KO down vs Keap_WT
Q8R3U1	Plaat3	Phospholipase A and acyltransferase 3	0.0514887	-1.47502	Keap_KO down vs Keap_WT
Q9QXS1	Plec	Plectin	0.308807	-1.37633	Keap_KO down vs Keap_WT
Q8CGN5	Plin1	Perilipin-1	0.859889	1.04518	Keap_KO up vs Keap_WT
Q9DBG5	Plin3	Perilipin-3	0.140072	-1.65267	Keap_KO down vs Keap_WT
O88492	Plin4	Perilipin-4	0.424564	3.17325	Keap_KO up vs Keap_WT
P23492	Pnp	Purine nucleoside phosphorylase	0.440986	-1.74204	Keap_KO down vs Keap_WT
Q9D819	Ppa1	Inorganic pyrophosphatase	0.164291	-1.47403	Keap_KO down vs Keap_WT
P17742	Ppia	Peptidyl-prolyl cis-trans isomerase A	0.823805	-1.0386	Keap_KO down vs Keap_WT
P62141	Ppp1cb	Serine/threonine-protein phosphatase PP1-beta catalytic subunit	0.898625	1.01698	Keap_KO up vs Keap_WT
Q99MR9	Ppp1r3a	Protein phosphatase 1 regulatory subunit 3A	0.844394	-1.06456	Keap_KO down vs Keap_WT
Q3UM45	Ppp1r7	Protein phosphatase 1 regulatory subunit 7	0.191285	-1.49533	Keap_KO down vs Keap_WT
P62715	Ppp2cb	Serine/threonine-protein phosphatase 2A catalytic subunit beta isoform	0.224525	-1.24113	Keap_KO down vs Keap_WT
Q76MZ3	Ppp2r1a	Serine/threonine-protein phosphatase 2A 65 kDa regulatory subunit A alpha isoform	0.965328	-1.01813	Keap_KO down vs Keap_WT
Q6P1F6	Ppp2r2a	Serine/threonine-protein phosphatase 2A 55 kDa regulatory subunit B alpha isoform	0.153412	-3.51599	Keap_KO down vs Keap_WT
P63328	Ppp3ca	Serine/threonine-protein phosphatase 2B catalytic subunit alpha isoform	0.2069	-1.26588	Keap_KO down vs Keap_WT
P48453	Ppp3cb	Serine/threonine-protein phosphatase 2B catalytic subunit beta isoform	0.35292	-1.28842	Keap_KO down vs Keap_WT
P35700	Prdx1	Peroxiredoxin-1	0.580426	-1.09636	Keap_KO down vs Keap_WT
Q61171	Prdx2	Peroxiredoxin-2	0.0613333	-1.33941	Keap_KO down vs Keap_WT
P20108	Prdx3	Thioredoxin-dependent peroxide reductase, mitochondrial	0.361459	-1.358	Keap_KO down vs Keap_WT
P99029	Prdx5	Peroxiredoxin-5, mitochondrial	0.505686	-1.18521	Keap_KO down vs Keap_WT
O08709	Prdx6	Peroxiredoxin-6	0.815852	-1.08044	Keap_KO down vs Keap_WT
Q9JK53	Prelp	Prolargin	0.496441	-1.45258	Keap_KO down vs Keap_WT
Q9QUR6	Prep	Prolyl endopeptidase	0.950872	-1.02714	Keap_KO down vs Keap_WT
P05132	Prkaca	cAMP-dependent protein kinase catalytic subunit alpha	0.977745	1.00517	Keap_KO up vs Keap_WT
P12367	Prkar2a	cAMP-dependent protein kinase type II-alpha regulatory subunit	0.446868	-1.29745	Keap_KO down vs Keap_WT
Q9D7G0	Prps1	Ribose-phosphate pyrophosphokinase 1	0.734546	-1.10724	Keap_KO down vs Keap_WT
Q8C494	Prr33	Proline-rich protein 33	0.198842	-2.28044	Keap_KO down vs Keap_WT
P07146	Prss2	Anionic trypsin-2	0.537975	1.37293	Keap_KO up vs Keap_WT
Q8BIW1	Prune1	Exopolyphosphatase PRUNE1	0.475348	-1.15227	Keap_KO down vs Keap_WT
O55103	Prx	Periaxin	0.992223	1.00393	Keap_KO up vs Keap_WT
Q9DB60	Prxl2b	Prostamide/prostaglandin F synthase	0.0997932	-1.35111	Keap_KO down vs Keap_WT
Q9R1P4	Psma1	Proteasome subunit alpha type-1	0.186069	-1.5058	Keap_KO down vs Keap_WT
P49722	Psma2	Proteasome subunit alpha type-2	0.645048	-1.1827	Keap_KO down vs Keap_WT
O70435	Psma3	Proteasome subunit alpha type-3	0.242543	-1.50023	Keap_KO down vs Keap_WT
Q9R1P0	Psma4	Proteasome subunit alpha type-4	0.404233	-1.15634	Keap_KO down vs Keap_WT
Q9Z2U1	Psma5	Proteasome subunit alpha type-5	0.521325	-5.06559	Keap_KO down vs Keap_WT
Q9QUM9	Psma6	Proteasome subunit alpha type-6	0.443951	-1.45704	Keap_KO down vs Keap_WT
Q9Z2U0	Psma7	Proteasome subunit alpha type-7	0.896408	-1.04493	Keap_KO down vs Keap_WT
Q9R1P3	Psmb2	Proteasome subunit beta type-2	0.442794	-1.12124	Keap_KO down vs Keap_WT
Q9R1P1	Psmb3	Proteasome subunit beta type-3	0.486599	-1.48664	Keap_KO down vs Keap_WT
P99026	Psmb4	Proteasome subunit beta type-4	0.400676	-2.09477	Keap_KO down vs Keap_WT
O55234	Psmb5	Proteasome subunit beta type-5	0.591586	1.3289	Keap_KO up vs Keap_WT
Q60692	Psmb6	Proteasome subunit beta type-6	0.762945	-1.05931	Keap_KO down vs Keap_WT
P62192	Psmc1	26S proteasome regulatory subunit 4	0.707117	1.20149	Keap_KO up vs Keap_WT
P46471	Psmc2	26S proteasome regulatory subunit 7	0.358669	-1.16799	Keap_KO down vs Keap_WT
O88685	Psmc3	26S proteasome regulatory subunit 6A	0.77801	-1.06192	Keap_KO down vs Keap_WT
P54775	Psmc4	26S proteasome regulatory subunit 6B	0.152158	-2.20665	Keap_KO down vs Keap_WT
P62334	Psmc6	26S proteasome regulatory subunit 10B	0.809026	1.23107	Keap_KO up vs Keap_WT
Q3TXS7	Psmd1	26S proteasome non-ATPase regulatory subunit 1	0.505145	-1.15053	Keap_KO down vs Keap_WT
Q8BG32	Psmd11	26S proteasome non-ATPase regulatory subunit 11	0.737562	-1.20136	Keap_KO down vs Keap_WT
Q9D8W5	Psmd12	26S proteasome non-ATPase regulatory subunit 12	0.267992	-1.27794	Keap_KO down vs Keap_WT
Q9WVJ2	Psmd13	26S proteasome non-ATPase regulatory subunit 13	0.512347	-1.15928	Keap_KO down vs Keap_WT
Q8VDM4	Psmd2	26S proteasome non-ATPase regulatory subunit 2	0.607613	1.08488	Keap_KO up vs Keap_WT
P14685	Psmd3	26S proteasome non-ATPase regulatory subunit 3	0.760864	-1.35661	Keap_KO down vs Keap_WT
O35226	Psmd4	26S proteasome non-ATPase regulatory subunit 4	0.0514331	-2.55034	Keap_KO down vs Keap_WT
Q8BJY1	Psmd5	26S proteasome non-ATPase regulatory subunit 5	0.487171	4.02927	Keap_KO up vs Keap_WT
P26516	Psmd7	26S proteasome non-ATPase regulatory subunit 7	0.771099	-1.25496	Keap_KO down vs Keap_WT
Q9CR00	Psmd9	26S proteasome non-ATPase regulatory subunit 9	0.560431	1.08442	Keap_KO up vs Keap_WT
P97372	Psme2	Proteasome activator complex subunit 2	0.203006	-1.5526	Keap_KO down vs Keap_WT
Q60866	Pter	Phosphotriesterase-related protein	0.365261	-1.46734	Keap_KO down vs Keap_WT
Q8VDQ1	Ptgr2	Prostaglandin reductase 2	0.603064	2.17418	Keap_KO up vs Keap_WT
P58389	Ptpa	Serine/threonine-protein phosphatase 2A activator	0.0875791	-2.17691	Keap_KO down vs Keap_WT
P42669	Pura	Transcriptional activator protein Pur-alpha	0.212915	-1.36537	Keap_KO down vs Keap_WT
P32848	Pvalb	Parvalbumin alpha	0.98773	-1.00563	Keap_KO down vs Keap_WT
Q8CI94	Pygb	Glycogen phosphorylase, brain form	0.513135	-1.10851	Keap_KO down vs Keap_WT
Q9WUB3	Pygm	Glycogen phosphorylase, muscle form	0.381932	-1.13523	Keap_KO down vs Keap_WT
Q61838	Pzp	Pregnancy zone protein	0.389175	-1.26847	Keap_KO down vs Keap_WT
Q8BVI4	Qdpr	Dihydropteridine reductase	0.910094	-1.04863	Keap_KO down vs Keap_WT
P61027	Rab10	Ras-related protein Rab-10	0.956667	1.00801	Keap_KO up vs Keap_WT
P46638	Rab11b	Ras-related protein Rab-11B	0.22166	-1.36547	Keap_KO down vs Keap_WT
P62821	Rab1A	Ras-related protein Rab-1A	0.813261	1.03595	Keap_KO up vs Keap_WT
P35282	Rab21	Ras-related protein Rab-21	0.69327	-1.08792	Keap_KO down vs Keap_WT
P53994	Rab2a	Ras-related protein Rab-2A	0.722932	1.08888	Keap_KO up vs Keap_WT
P35279	Rab6a	Ras-related protein Rab-6A	0.881035	1.02521	Keap_KO up vs Keap_WT
P51150	Rab7a	Ras-related protein Rab-7a	0.565215	-1.17454	Keap_KO down vs Keap_WT
Q9JHK4	Rabggta	Geranylgeranyl transferase type-2 subunit alpha	0.596767	-1.35459	Keap_KO down vs Keap_WT
P63001	Rac1	Ras-related C3 botulinum toxin substrate 1	0.282205	-1.12419	Keap_KO down vs Keap_WT
P68040	Rack1	Receptor of activated protein C kinase 1	0.0250053	-1.239	Keap_KO down vs Keap_WT
P54726	Rad23a	UV excision repair protein RAD23 homolog A	0.425946	-1.48909	Keap_KO down vs Keap_WT
P63321	Rala	Ras-related protein Ral-A	0.275659	-1.35434	Keap_KO down vs Keap_WT
P62827	Ran	GTP-binding nuclear protein Ran	0.60418	-1.23611	Keap_KO down vs Keap_WT
P62835	Rap1a	Ras-related protein Rap-1A	0.984341	1.00514	Keap_KO up vs Keap_WT
Q9D0I9	Rars1	Arginine--tRNA ligase, cytoplasmic	0.740187	-1.24111	Keap_KO down vs Keap_WT
O89086	Rbm3	RNA-binding protein 3	0.05979	-1.9049	Keap_KO down vs Keap_WT
Q62159	Rhoc	Rho-related GTP-binding protein RhoC	0.365863	1.29767	Keap_KO up vs Keap_WT
P52760	Rida	2-iminobutanoate/2-iminopropanoate deaminase	0.818258	1.3405	Keap_KO up vs Keap_WT
Q91VI7	Rnh1	Ribonuclease inhibitor	0.898767	1.0295	Keap_KO up vs Keap_WT
P53026	Rpl10a	60S ribosomal protein L10a	0.978046	-1.02567	Keap_KO down vs Keap_WT
Q9CXW4	Rpl11	60S ribosomal protein L11	0.133331	-1.40254	Keap_KO down vs Keap_WT
P35979	Rpl12	60S ribosomal protein L12	0.153149	-1.63787	Keap_KO down vs Keap_WT
P47963	Rpl13	60S ribosomal protein L13	0.0871507	-3.92276	Keap_KO down vs Keap_WT
Q9CZM2	Rpl15	60S ribosomal protein L15	0.309689	-1.82473	Keap_KO down vs Keap_WT
P35980	Rpl18	60S ribosomal protein L18	0.0829354	-1.68488	Keap_KO down vs Keap_WT
P62717	Rpl18a	60S ribosomal protein L18a	0.443087	-2.12811	Keap_KO down vs Keap_WT
P62830	Rpl23	60S ribosomal protein L23	0.0404743	-3.48924	Keap_KO down vs Keap_WT
Q8BP67	Rpl24	60S ribosomal protein L24	0.475075	-3.62182	Keap_KO down vs Keap_WT
P14115	Rpl27a	60S ribosomal protein L27a	0.389352	-1.42662	Keap_KO down vs Keap_WT
Q9D8E6	Rpl4	60S ribosomal protein L4	0.309199	-1.45779	Keap_KO down vs Keap_WT
P47911	Rpl6	60S ribosomal protein L6	0.655941	-1.14984	Keap_KO down vs Keap_WT
P14148	Rpl7	60S ribosomal protein L7	0.23174	-2.57191	Keap_KO down vs Keap_WT
P12970	Rpl7a	60S ribosomal protein L7a	0.311436	-2.29904	Keap_KO down vs Keap_WT
P14869	Rplp0	60S acidic ribosomal protein P0	0.23647	-1.44006	Keap_KO down vs Keap_WT
P47955	Rplp1	60S acidic ribosomal protein P1	0.327667	-1.3917	Keap_KO down vs Keap_WT
P99027	Rplp2	60S acidic ribosomal protein P2	0.617968	1.17299	Keap_KO up vs Keap_WT
Q91YQ5	Rpn1	Dolichyl-diphosphooligosaccharide--protein glycosyltransferase subunit 1	0.969669	1.00496	Keap_KO up vs Keap_WT
Q9DBG6	Rpn2	Dolichyl-diphosphooligosaccharide--protein glycosyltransferase subunit 2	0.431768	-1.37	Keap_KO down vs Keap_WT
P63325	Rps10	40S ribosomal protein S10	0.164001	-3.465	Keap_KO down vs Keap_WT
P63323	Rps12	40S ribosomal protein S12	0.661041	-1.6224	Keap_KO down vs Keap_WT
P62264	Rps14	40S ribosomal protein S14	0.953401	-1.03049	Keap_KO down vs Keap_WT
P62245	Rps15a	40S ribosomal protein S15a	0.156422	-1.55404	Keap_KO down vs Keap_WT
P14131	Rps16	40S ribosomal protein S16	0.164918	-1.96515	Keap_KO down vs Keap_WT
P62270	Rps18	40S ribosomal protein S18	0.194129	-3.13074	Keap_KO down vs Keap_WT
Q9CZX8	Rps19	40S ribosomal protein S19	0.31237	-1.59798	Keap_KO down vs Keap_WT
Q9CQR2	Rps21	40S ribosomal protein S21	0.439592	1.20917	Keap_KO up vs Keap_WT
P62852	Rps25	40S ribosomal protein S25	0.947294	-1.02588	Keap_KO down vs Keap_WT
P62858	Rps28	40S ribosomal protein S28	0.390245	1.40535	Keap_KO up vs Keap_WT
P62908	Rps3	40S ribosomal protein S3	0.251662	-1.27726	Keap_KO down vs Keap_WT
P97461	Rps5	40S ribosomal protein S5	0.340741	-1.1215	Keap_KO down vs Keap_WT
P62754	Rps6	40S ribosomal protein S6	0.536353	-1.39542	Keap_KO down vs Keap_WT
P62082	Rps7	40S ribosomal protein S7	0.32048	-27.7423	Keap_KO down vs Keap_WT
Q6ZWN5	Rps9	40S ribosomal protein S9	0.106623	-1.78185	Keap_KO down vs Keap_WT
P14206	Rpsa	40S ribosomal protein SA	0.411727	-1.16497	Keap_KO down vs Keap_WT
P10833	Rras	Ras-related protein R-Ras	0.794132	1.02783	Keap_KO up vs Keap_WT
O70622	Rtn2	Reticulon-2	0.481046	-1.25405	Keap_KO down vs Keap_WT
Q9ES97	Rtn3	Reticulon-3	0.448358	-1.3375	Keap_KO down vs Keap_WT
Q99P72	Rtn4	Reticulon-4	0.370786	-1.28721	Keap_KO down vs Keap_WT
Q924D0	Rtn4ip1	Reticulon-4-interacting protein 1, mitochondrial	0.870441	-1.04392	Keap_KO down vs Keap_WT
E9PZQ0	Ryr1	Ryanodine receptor 1	0.922666	1.01717	Keap_KO up vs Keap_WT
E9Q401	Ryr2	Ryanodine receptor 2	0.42532	2.38112	Keap_KO up vs Keap_WT
P07091	S100a4	Protein S100-A4	0.15338	-2.06304	Keap_KO down vs Keap_WT
P14069	S100a6	Protein S100-A6	0.984258	-1.017	Keap_KO down vs Keap_WT
Q9EP69	Sacm1l	Phosphatidylinositol-3-phosphatase SAC1	0.902016	-1.02859	Keap_KO down vs Keap_WT
Q8BGH2	Samm50	Sorting and assembly machinery component 50 homolog	0.144202	-1.49178	Keap_KO down vs Keap_WT
P36536	Sar1a	GTP-binding protein SAR1a	0.630261	-1.17386	Keap_KO down vs Keap_WT
Q9CQC9	Sar1b	GTP-binding protein SAR1b	0.770753	-1.10579	Keap_KO down vs Keap_WT
Q8R127	Sccpdh	Saccharopine dehydrogenase-like oxidoreductase	0.339142	-1.20335	Keap_KO down vs Keap_WT
P32020	Scp2	Sterol carrier protein 2	0.399795	-1.80939	Keap_KO down vs Keap_WT
Q3TMH2	Scrn3	Secernin-3	0.668695	-1.16925	Keap_KO down vs Keap_WT
Q8K2B3	Sdha	Succinate dehydrogenase [ubiquinone] flavoprotein subunit, mitochondrial	0.251929	-1.40807	Keap_KO down vs Keap_WT
Q9CQA3	Sdhb	Succinate dehydrogenase [ubiquinone] iron-sulfur subunit, mitochondrial	0.228586	-1.37857	Keap_KO down vs Keap_WT
Q9CZB0	Sdhc	Succinate dehydrogenase cytochrome b560 subunit, mitochondrial	0.735664	-1.18048	Keap_KO down vs Keap_WT
Q9CXV1	Sdhd	Succinate dehydrogenase [ubiquinone] cytochrome b small subunit, mitochondrial	0.0459521	-1.48549	Keap_KO down vs Keap_WT
Q5M8N4	Sdr39u1	Epimerase family protein SDR39U1	0.11329	-1.29748	Keap_KO down vs Keap_WT
Q01405	Sec23a	Protein transport protein Sec23A	0.581774	-1.26843	Keap_KO down vs Keap_WT
Q9CQS8	Sec61b	Protein transport protein Sec61 subunit beta	0.639108	-1.09281	Keap_KO down vs Keap_WT
P17563	Selenbp1	Methanethiol oxidase	0.963978	1.01582	Keap_KO up vs Keap_WT
P07758	Serpina1a	Alpha-1-antitrypsin 1-1	0.507829	-1.17534	Keap_KO down vs Keap_WT
P22599	Serpina1b	Alpha-1-antitrypsin 1-2	0.507829	-1.17534	Keap_KO down vs Keap_WT
Q00897	Serpina1d	Alpha-1-antitrypsin 1-4	0.685576	-1.13279	Keap_KO down vs Keap_WT
Q00898	Serpina1e	Alpha-1-antitrypsin 1-5	0.476281	-1.21556	Keap_KO down vs Keap_WT
P07759	Serpina3k	Serine protease inhibitor A3K	0.913697	-1.0241	Keap_KO down vs Keap_WT
Q9D154	Serpinb1a	Leukocyte elastase inhibitor A	0.445236	-3.6113	Keap_KO down vs Keap_WT
Q60854	Serpinb6	Serpin B6	0.43338	-1.10579	Keap_KO down vs Keap_WT
P32261	Serpinc1	Antithrombin-III	0.539886	-6.3689	Keap_KO down vs Keap_WT
P97298	Serpinf1	Pigment epithelium-derived factor	0.161003	-6.01019	Keap_KO down vs Keap_WT
Q61247	Serpinf2	Alpha-2-antiplasmin	0.456093	-1.48308	Keap_KO down vs Keap_WT
P58006	Sesn1	Sestrin-1	0.831448	1.92805	Keap_KO up vs Keap_WT
P82350	Sgca	Alpha-sarcoglycan	0.00789785	-1.20047	Keap_KO down vs Keap_WT
P82349	Sgcb	Beta-sarcoglycan	0.848698	1.10835	Keap_KO up vs Keap_WT
P82348	Sgcg	Gamma-sarcoglycan	0.465059	-1.36728	Keap_KO down vs Keap_WT
Q9WUZ7	Sh3bgr	SH3 domain-binding glutamic acid-rich protein	0.509505	-1.19123	Keap_KO down vs Keap_WT
Q8VDQ8	Sirt2	NAD-dependent protein deacetylase sirtuin-2	0.172982	-2.16435	Keap_KO down vs Keap_WT
P57787	Slc16a3	Monocarboxylate transporter 4	0.245164	-1.28415	Keap_KO down vs Keap_WT
Q9CR62	Slc25a11	Mitochondrial 2-oxoglutarate/malate carrier protein	0.49093	-1.23433	Keap_KO down vs Keap_WT
Q8BH59	Slc25a12	Calcium-binding mitochondrial carrier protein Aralar1	0.737145	-1.07066	Keap_KO down vs Keap_WT
Q9Z2Z6	Slc25a20	Mitochondrial carnitine/acylcarnitine carrier protein	0.642375	1.20995	Keap_KO up vs Keap_WT
Q8VEM8	Slc25a3	Phosphate carrier protein, mitochondrial	0.273079	-1.44289	Keap_KO down vs Keap_WT
P48962	Slc25a4	ADP/ATP translocase 1	0.89158	-1.02214	Keap_KO down vs Keap_WT
P51881	Slc25a5	ADP/ATP translocase 2	0.621614	-1.1989	Keap_KO down vs Keap_WT
P14142	Slc2a4	Solute carrier family 2, facilitated glucose transporter member 4	0.141172	-3.11641	Keap_KO down vs Keap_WT
Q921R8	Slc41a3	Solute carrier family 41 member 3	0.7093	-1.15957	Keap_KO down vs Keap_WT
P70414	Slc8a1	Sodium/calcium exchanger 1	0.606061	-1.12823	Keap_KO down vs Keap_WT
Q9D8T7	Slirp	SRA stem-loop-interacting RNA-binding protein, mitochondrial	0.178964	-2.64085	Keap_KO down vs Keap_WT
Q9DC77	Smpx	Small muscular protein	0.790145	1.09437	Keap_KO up vs Keap_WT
O09133	Smr2	Submaxillary gland androgen-regulated protein 2, isoform alpha	0.328518	-1.64141	Keap_KO down vs Keap_WT
P97355	Sms	Spermine synthase	0.498601	1.19406	Keap_KO up vs Keap_WT
Q99LM3	Smtnl1	Smoothelin-like protein 1	0.369485	-1.84778	Keap_KO down vs Keap_WT
Q8CI12	Smtnl2	Smoothelin-like protein 2	0.699543	1.09515	Keap_KO up vs Keap_WT
P97443	Smyd1	Histone-lysine N-methyltransferase Smyd1	0.896432	-1.06821	Keap_KO down vs Keap_WT
Q9Z0F7	Sncg	Gamma-synuclein	0.125818	6.07128	Keap_KO up vs Keap_WT
Q61234	Snta1	Alpha-1-syntrophin	0.374027	-1.16922	Keap_KO down vs Keap_WT
P08228	Sod1	Superoxide dismutase [Cu-Zn]	0.434401	-5.93981	Keap_KO down vs Keap_WT
P09671	Sod2	Superoxide dismutase [Mn], mitochondrial	0.489538	-1.3785	Keap_KO down vs Keap_WT
Q62407	Speg	Striated muscle-specific serine/threonine-protein kinase	0.694286	-2.31481	Keap_KO down vs Keap_WT
Q64105	Spr	Sepiapterin reductase	0.239847	-1.41491	Keap_KO down vs Keap_WT
P15508	Sptb	Spectrin beta chain, erythrocytic	0.893579	-1.03061	Keap_KO down vs Keap_WT
Q62261	Sptbn1	Spectrin beta chain, non-erythrocytic 1	0.3711	-1.5017	Keap_KO down vs Keap_WT
Q7TQ48	Srl	Sarcalumenin	0.95109	1.01054	Keap_KO up vs Keap_WT
Q62147	Sspn	Sarcospan	0.893958	-1.08186	Keap_KO down vs Keap_WT
Q99L47	St13	Hsc70-interacting protein	0.778115	-1.11865	Keap_KO down vs Keap_WT
Q8BZ71	Stac3	SH3 and cysteine-rich domain-containing protein 3	0.892535	1.06922	Keap_KO up vs Keap_WT
Q8C7E7	Stbd1	Starch-binding domain-containing protein 1	0.0243608	-1.54854	Keap_KO down vs Keap_WT
P70302	Stim1	Stromal interaction molecule 1	0.369579	-1.21676	Keap_KO down vs Keap_WT
Q60864	Stip1	Stress-induced-phosphoprotein 1	0.305461	-1.29444	Keap_KO down vs Keap_WT
Q99JB2	Stoml2	Stomatin-like protein 2, mitochondrial	0.607793	1.08313	Keap_KO up vs Keap_WT
Q9Z2I9	Sucla2	Succinate--CoA ligase [ADP-forming] subunit beta, mitochondrial	0.87461	-1.0946	Keap_KO down vs Keap_WT
Q9WUM5	Suclg1	Succinate--CoA ligase [ADP/GDP-forming] subunit alpha, mitochondrial	0.406373	5.32757	Keap_KO up vs Keap_WT
Q9Z2I8	Suclg2	Succinate--CoA ligase [GDP-forming] subunit beta, mitochondrial	0.695968	1.45268	Keap_KO up vs Keap_WT
P61957	Sumo2	Small ubiquitin-related modifier 2	0.620972	-1.2121	Keap_KO down vs Keap_WT
Q64310	Surf4	Surfeit locus protein 4	0.216493	-1.87325	Keap_KO down vs Keap_WT
Q9D6K5	Synj2bp	Synaptojanin-2-binding protein	0.993406	-1.00221	Keap_KO down vs Keap_WT
Q70IV5	Synm	Synemin	0.0319881	-1.58577	Keap_KO down vs Keap_WT
Q8CC35	Synpo	Synaptopodin	0.478343	-2.12986	Keap_KO down vs Keap_WT
Q91YE8	Synpo2	Synaptopodin-2	0.247541	-1.43341	Keap_KO down vs Keap_WT
Q8BWB1	Synpo2l	Synaptopodin 2-like protein	0.292101	-1.34584	Keap_KO down vs Keap_WT
O09117	Sypl1	Synaptophysin-like protein 1	0.50562	-1.11237	Keap_KO down vs Keap_WT
O89104	Sypl2	Synaptophysin-like protein 2	0.474185	-1.20157	Keap_KO down vs Keap_WT
P37804	Tagln	Transgelin	0.416715	-1.46544	Keap_KO down vs Keap_WT
Q9WVA4	Tagln2	Transgelin-2	0.0963922	-1.58793	Keap_KO down vs Keap_WT
Q93092	Taldo1	Transaldolase	0.637642	-1.19795	Keap_KO down vs Keap_WT
O70548	Tcap	Telethonin	0.962683	1.01103	Keap_KO up vs Keap_WT
Q9CY27	Tecr	Very-long-chain enoyl-CoA reductase	0.861609	-1.03816	Keap_KO down vs Keap_WT
Q921I1	Tf	Serotransferrin	0.398944	-1.29707	Keap_KO down vs Keap_WT
P40630	Tfam	Transcription factor A, mitochondrial	0.919856	-1.03186	Keap_KO down vs Keap_WT
P21981	Tgm2	Protein-glutamine gamma-glutamyltransferase 2	0.0844918	1.73188	Keap_KO up vs Keap_WT
Q8BZA9	Tigar	Fructose-2,6-bisphosphatase TIGAR	0.812335	1.10794	Keap_KO up vs Keap_WT
O35857	Timm44	Mitochondrial import inner membrane translocase subunit TIM44	0.078973	-3.35257	Keap_KO down vs Keap_WT
P40142	Tkt	Transketolase	0.580732	-1.12376	Keap_KO down vs Keap_WT
Q9D1D4	Tmed10	Transmembrane emp24 domain-containing protein 10	0.543844	2.14617	Keap_KO up vs Keap_WT
Q3UBX0	Tmem109	Transmembrane protein 109	0.905765	-1.03933	Keap_KO down vs Keap_WT
Q3TMP8	Tmem38a	Trimeric intracellular cation channel type A	0.589131	-1.19043	Keap_KO down vs Keap_WT
Q4VAE3	Tmem65	Transmembrane protein 65	0.452857	-1.46229	Keap_KO down vs Keap_WT
P49813	Tmod1	Tropomodulin-1	0.607057	-1.09657	Keap_KO down vs Keap_WT
Q9JLH8	Tmod4	Tropomodulin-4	0.96935	1.01071	Keap_KO up vs Keap_WT
P19123	Tnnc1	Troponin C, slow skeletal and cardiac muscles	0.628911	3.05547	Keap_KO up vs Keap_WT
P20801	Tnnc2	Troponin C, skeletal muscle	0.135972	3.01047	Keap_KO up vs Keap_WT
Q9WUZ5	Tnni1	Troponin I, slow skeletal muscle	0.236036	-1.86291	Keap_KO down vs Keap_WT
P13412	Tnni2	Troponin I, fast skeletal muscle	0.426341	-1.20996	Keap_KO down vs Keap_WT
O88346	Tnnt1	Troponin T, slow skeletal muscle	0.262383	-2.32587	Keap_KO down vs Keap_WT
Q9QZ47	Tnnt3	Troponin T, fast skeletal muscle	0.74291	-1.16738	Keap_KO down vs Keap_WT
Q5SRX1	Tom1l2	TOM1-like protein 2	0.233317	1.35659	Keap_KO up vs Keap_WT
Q9CPQ3	Tomm22	Mitochondrial import receptor subunit TOM22 homolog	0.383139	1.30552	Keap_KO up vs Keap_WT
Q9QYA2	Tomm40	Mitochondrial import receptor subunit TOM40 homolog	0.963491	1.01546	Keap_KO up vs Keap_WT
Q921T2	Tor1aip1	Torsin-1A-interacting protein 1	0.239274	-1.45207	Keap_KO down vs Keap_WT
P17751	Tpi1	Triosephosphate isomerase	0.817331	1.12616	Keap_KO up vs Keap_WT
P58771	Tpm1	Tropomyosin alpha-1 chain	0.16786	1.7134	Keap_KO up vs Keap_WT
P58774	Tpm2	Tropomyosin beta chain	0.160228	1.75925	Keap_KO up vs Keap_WT
P21107	Tpm3	Tropomyosin alpha-3 chain	0.113428	1.67767	Keap_KO up vs Keap_WT
Q6IRU2	Tpm4	Tropomyosin alpha-4 chain	0.16568	3.30229	Keap_KO up vs Keap_WT
O89023	Tpp1	Tripeptidyl-peptidase 1	0.313034	-1.32143	Keap_KO down vs Keap_WT
Q64514	Tpp2	Tripeptidyl-peptidase 2	0.250391	-47.3046	Keap_KO down vs Keap_WT
P63028	Tpt1	Translationally-controlled tumor protein	0.950282	1.01768	Keap_KO up vs Keap_WT
Q9CQN1	Trap1	Heat shock protein 75 kDa, mitochondrial	0.742268	-1.07936	Keap_KO down vs Keap_WT
Q1XH17	Trim72	Tripartite motif-containing protein 72	0.351391	-1.10449	Keap_KO down vs Keap_WT
Q61187	Tsg101	Tumor susceptibility gene 101 protein	0.308438	-1.32343	Keap_KO down vs Keap_WT
P52196	Tst	Thiosulfate sulfurtransferase	0.354492	1.95936	Keap_KO up vs Keap_WT
P07309	Ttr	Transthyretin	0.566219	-1.16693	Keap_KO down vs Keap_WT
P05213	Tuba1b	Tubulin alpha-1B chain	0.521315	1.25918	Keap_KO up vs Keap_WT
P68368	Tuba4a	Tubulin alpha-4A chain	0.521315	1.25918	Keap_KO up vs Keap_WT
Q9JJZ2	Tuba8	Tubulin alpha-8 chain	0.495823	1.23136	Keap_KO up vs Keap_WT
P68372	Tubb4b	Tubulin beta-4B chain	0.153864	1.57767	Keap_KO up vs Keap_WT
Q8BFR5	Tufm	Elongation factor Tu, mitochondrial	0.705305	1.08743	Keap_KO up vs Keap_WT
Q8VBT1	Txlnb	Beta-taxilin	0.0329346	3.15825	Keap_KO up vs Keap_WT
P10639	Txn	Thioredoxin	0.117354	1.95929	Keap_KO up vs Keap_WT
Q9JMH6	Txnrd1	Thioredoxin reductase 1, cytoplasmic	0.00746082	1.5322	Keap_KO up vs Keap_WT
Q02053	Uba1	Ubiquitin-like modifier-activating enzyme 1	0.821978	-1.04718	Keap_KO down vs Keap_WT
Q8VDI7	Ubac1	Ubiquitin-associated domain-containing protein 1	0.634665	1.19118	Keap_KO up vs Keap_WT
P0CG49	Ubb	Polyubiquitin-B	0.64604	-1.10195	Keap_KO down vs Keap_WT
P63147	Ube2b	Ubiquitin-conjugating enzyme E2 B	0.223993	1.54286	Keap_KO up vs Keap_WT
P61079	Ube2d3	Ubiquitin-conjugating enzyme E2 D3	0.353328	-1.24261	Keap_KO down vs Keap_WT
P68037	Ube2l3	Ubiquitin-conjugating enzyme E2 L3	0.85163	1.05591	Keap_KO up vs Keap_WT
P61089	Ube2n	Ubiquitin-conjugating enzyme E2 N	0.0831352	-1.22262	Keap_KO down vs Keap_WT
Q9CZY3	Ube2v1	Ubiquitin-conjugating enzyme E2 variant 1	0.422531	-1.09958	Keap_KO down vs Keap_WT
Q9R0P9	Uchl1	Ubiquitin carboxyl-terminal hydrolase isozyme L1	0.451055	1.77297	Keap_KO up vs Keap_WT
Q91ZJ5	Ugp2	UTP--glucose-1-phosphate uridylyltransferase	0.332619	-1.23444	Keap_KO down vs Keap_WT
Q8CGY6	Unc45b	Protein unc-45 homolog B	0.437613	1.28669	Keap_KO up vs Keap_WT
Q9CQY6	Uqcc2	Ubiquinol-cytochrome-c reductase complex assembly factor 2	0.815523	-1.22924	Keap_KO down vs Keap_WT
Q8R1I1	Uqcr10	Cytochrome b-c1 complex subunit 9	0.58448	-1.12987	Keap_KO down vs Keap_WT
Q9CPX8	Uqcr11	Cytochrome b-c1 complex subunit 10	0.87077	-1.04774	Keap_KO down vs Keap_WT
Q9D855	Uqcrb	Cytochrome b-c1 complex subunit 7	0.219756	-1.40243	Keap_KO down vs Keap_WT
Q9CZ13	Uqcrc1	Cytochrome b-c1 complex subunit 1, mitochondrial	0.573458	-1.11637	Keap_KO down vs Keap_WT
Q9DB77	Uqcrc2	Cytochrome b-c1 complex subunit 2, mitochondrial	0.443158	-1.33633	Keap_KO down vs Keap_WT
Q9CR68	Uqcrfs1	Cytochrome b-c1 complex subunit Rieske, mitochondrial	0.256928	-1.38637	Keap_KO down vs Keap_WT
Q9CQ69	Uqcrq	Cytochrome b-c1 complex subunit 8	0.0812322	-1.32814	Keap_KO down vs Keap_WT
Q9Z1Z0	Uso1	General vesicular transport factor p115	0.0787879	1.66047	Keap_KO up vs Keap_WT
Q9JMA1	Usp14	Ubiquitin carboxyl-terminal hydrolase 14	0.519716	1.12601	Keap_KO up vs Keap_WT
Q8R5H1	Usp15	Ubiquitin carboxyl-terminal hydrolase 15	0.582458	-1.1598	Keap_KO down vs Keap_WT
P56399	Usp5	Ubiquitin carboxyl-terminal hydrolase 5	0.081268	1.35388	Keap_KO up vs Keap_WT
Q9QY76	Vapb	Vesicle-associated membrane protein-associated protein B	0.591064	-1.15808	Keap_KO down vs Keap_WT
Q62465	Vat1	Synaptic vesicle membrane protein VAT-1 homolog	0.0976634	-1.72242	Keap_KO down vs Keap_WT
P61759	Vbp1	Prefoldin subunit 3	0.795316	-1.25637	Keap_KO down vs Keap_WT
Q64727	Vcl	Vinculin	0.510628	-1.11666	Keap_KO down vs Keap_WT
Q01853	Vcp	Transitional endoplasmic reticulum ATPase	0.161432	-1.30236	Keap_KO down vs Keap_WT
Q60932	Vdac1	Voltage-dependent anion-selective channel protein 1	0.367233	-1.27001	Keap_KO down vs Keap_WT
Q60930	Vdac2	Voltage-dependent anion-selective channel protein 2	0.531359	-1.167	Keap_KO down vs Keap_WT
Q60931	Vdac3	Voltage-dependent anion-selective channel protein 3	0.482583	-1.31584	Keap_KO down vs Keap_WT
P20152	Vim	Vimentin	0.741147	-1.09279	Keap_KO down vs Keap_WT
Q6TEK5	Vkorc1l1	Vitamin K epoxide reductase complex subunit 1-like protein 1	0.703765	-1.09357	Keap_KO down vs Keap_WT
Q99KU0	Vmp1	Vacuole membrane protein 1	0.771395	1.28031	Keap_KO up vs Keap_WT
Q9CR26	Vta1	Vacuolar protein sorting-associated protein VTA1 homolog	0.908118	1.02716	Keap_KO up vs Keap_WT
Q99KC8	Vwa5a	von Willebrand factor A domain-containing protein 5A	0.624546	1.34434	Keap_KO up vs Keap_WT
P32921	Wars1	Tryptophan--tRNA ligase, cytoplasmic	0.191166	2.05262	Keap_KO up vs Keap_WT
O88342	Wdr1	WD repeat-containing protein 1	0.441004	-1.20931	Keap_KO down vs Keap_WT
P56695	Wfs1	Wolframin	0.655624	-1.2307	Keap_KO down vs Keap_WT
O70373	Xirp1	Xin actin-binding repeat-containing protein 1	0.127884	1.38012	Keap_KO up vs Keap_WT
P62960	Ybx1	Y-box-binding protein 1	0.366045	-1.58264	Keap_KO down vs Keap_WT
Q9JKB3	Ybx3	Y-box-binding protein 3	0.321653	1.25141	Keap_KO up vs Keap_WT
P62259	Ywhae	14-3-3 protein epsilon	0.505648	-1.13709	Keap_KO down vs Keap_WT
P61982	Ywhag	14-3-3 protein gamma	0.452409	-1.17085	Keap_KO down vs Keap_WT
P68510	Ywhah	14-3-3 protein eta	0.566737	-1.15013	Keap_KO down vs Keap_WT
P68254	Ywhaq	14-3-3 protein theta	0.165779	-1.28028	Keap_KO down vs Keap_WT
P63101	Ywhaz	14-3-3 protein zeta/delta	0.295882	-1.40431	Keap_KO down vs Keap_WT
Q8BGC4	Zadh2	Prostaglandin reductase-3	0.966095	-1.02487	Keap_KO down vs Keap_WT
Q8CCH7	Zfpm2	Zinc finger protein ZFPM2	0.481253	-3.03813	Keap_KO down vs Keap_WT
Q80W54	Zmpste24	CAAX prenyl protease 1 homolog	0.911866	-1.05734	Keap_KO down vs Keap_WT

## Sheet: Nrf2_Global_Significant
Accession	Gene	Protein	p-value	Log2FCNrf2-KO
Q99LV7	Pigx	Phosphatidylinositol-glycan biosynthesis class X protein	0.0514994	57.1408
P61759	Vbp1	Prefoldin subunit 3	0.00743401	35.0727
P07309	Ttr	Transthyretin	0.00646074	26.7596
Q3UGR5	Hdhd2	Haloacid dehalogenase-like hydrolase domain-containing protein 2	0.00391987	10.5309
P52760	Rida	2-iminobutanoate/2-iminopropanoate deaminase	0.0246809	7.36183
P97346	Nxn	Nucleoredoxin	0.00387426	5.82497
Q9WUM5	Suclg1	Succinate--CoA ligase [ADP/GDP-forming] subunit alpha, mitochondrial	0.0286	5.12454
O35409	Folh1	Glutamate carboxypeptidase 2	0.0477606	4.87181
Q61990	Pcbp2	Poly(rC)-binding protein 2	0.000434762	4.84326
Q9ERK4	Cse1l	Exportin-2	0.00260915	4.30951
P03888	Mtnd1	NADH-ubiquinone oxidoreductase chain 1	0.00449019	4.23248
Q9CQ89	Cuta	Protein CutA	0.00180787	4.15804
Q8VEH3	Arl8a	ADP-ribosylation factor-like protein 8A	0.00960883	3.89185
Q8CCH7	Zfpm2	Zinc finger protein ZFPM2	0.0536678	3.66593
Q8CC36	Cdnf	Cerebral dopamine neurotrophic factor	0.0271108	3.61683
Q9Z280	Pld1	Phospholipase D1	0.0222231	3.56314
Q61292	Lamb2	Laminin subunit beta-2	0.000435859	3.49492
P02469	Lamb1	Laminin subunit beta-1	0.0177913	3.45893
Q9CY27	Tecr	Very-long-chain enoyl-CoA reductase	0.00947764	3.35221
O08529	Capn2	Calpain-2 catalytic subunit	0.0162544	3.26324
Q71RI9	Kyat3	Kynurenine--oxoglutarate transaminase 3	0.0556767	3.09989
P24527	Lta4h	Leukotriene A-4 hydrolase	0.00812616	3.08257
P68181	Prkacb	cAMP-dependent protein kinase catalytic subunit beta	0.00165666	2.98776
P97823	Lypla1	Acyl-protein thioesterase 1	0.000258153	2.97916
A2AGL3	Ryr3	Ryanodine receptor 3	0.0198365	2.96836
Q64467	Gapdhs	Glyceraldehyde-3-phosphate dehydrogenase, testis-specific	0.000207945	2.9629
Q8C494	Prr33	Proline-rich protein 33	0.00450154	2.9341
P51881	Slc25a5	ADP/ATP translocase 2	0.0141827	2.90824
P62869	Elob	Elongin-B	5.79e-05	2.88884
Q9R1P1	Psmb3	Proteasome subunit beta type-3	0.00383236	2.87763
Q9DD02	Hikeshi	Protein Hikeshi	0.000244983	2.86004
Q8CC35	Synpo	Synaptopodin	0.000734229	2.85285
Q9DBL1	Acadsb	Short/branched chain specific acyl-CoA dehydrogenase, mitochondrial	0.00162953	2.78516
P46471	Psmc2	26S proteasome regulatory subunit 7	0.017955	2.7328
G5E8K5	Ank3	Ankyrin-3	0.0477385	2.69134
Q9JLH8	Tmod4	Tropomodulin-4	0.016983	2.67274
P28271	Aco1	Cytoplasmic aconitate hydratase	0.014381	2.63116
P62334	Psmc6	26S proteasome regulatory subunit 10B	0.00886128	2.61673
Q8QZS1	Hibch	3-hydroxyisobutyryl-CoA hydrolase, mitochondrial	0.0522071	2.511
Q91V79	Fitm1	Fat storage-inducing transmembrane protein 1	0.0280791	2.49713
Q7TPW1	Nexn	Nexilin	0.0102996	2.45894
Q9CZM2	Rpl15	60S ribosomal protein L15	0.0169539	2.44954
Q9CR60	Golt1b	Vesicle transport protein GOT1B	0.00541203	2.43128
P14733	Lmnb1	Lamin-B1	0.000304116	2.386
P47857	Pfkm	ATP-dependent 6-phosphofructokinase, muscle type	0.0103562	2.37747
A2AJ76	Hmcn2	Hemicentin-2	0.00190678	2.37576
Q9D1L0	Chchd2	Coiled-coil-helix-coiled-coil-helix domain-containing protein 2	0.0089028	2.34079
Q791V5	Mtch2	Mitochondrial carrier homolog 2	0.000451031	2.30694
Q8R1S0	Coq6	Ubiquinone biosynthesis monooxygenase COQ6, mitochondrial	0.0113856	2.30274
Q8R3Z5	Cacnb1	Voltage-dependent L-type calcium channel subunit beta-1	0.00168336	2.30129
P34884	Mif	Macrophage migration inhibitory factor	0.04845	2.30006
Q91V64	Isoc1	Isochorismatase domain-containing protein 1	0.00487893	2.26692
Q9CZ30	Ola1	Obg-like ATPase 1	0.0157973	2.24687
Q8BH59	Slc25a12	Calcium-binding mitochondrial carrier protein Aralar1	0.00432436	2.22057
P62192	Psmc1	26S proteasome regulatory subunit 4	0.00878405	2.20906
O88990	Actn3	Alpha-actinin-3	0.00414761	2.20352
Q9CQ75	Ndufa2	NADH dehydrogenase [ubiquinone] 1 alpha subcomplex subunit 2	0.0185644	2.19127
Q9JHU4	Dync1h1	Cytoplasmic dynein 1 heavy chain 1	0.00102516	2.17156
Q8CG76	Akr7a2	Aflatoxin B1 aldehyde reductase member 2	0.00940538	2.16972
O55234	Psmb5	Proteasome subunit beta type-5	0.00807994	2.1474
P70266	Pfkfb1	6-phosphofructo-2-kinase/fructose-2,6-bisphosphatase 1	0.00157638	2.14229
Q01768	Nme2	Nucleoside diphosphate kinase B	0.000306995	2.14175
Q8BWB1	Synpo2l	Synaptopodin 2-like protein	0.000292128	2.13776
E9PV24	Fga	Fibrinogen alpha chain	0.0122574	2.13318
Q99J56	Derl1	Derlin-1	0.0400178	2.11135
Q61937	Npm1	Nucleophosmin	0.0473264	2.10589
Q6ZQ73	Cand2	Cullin-associated NEDD8-dissociated protein 2	0.0259994	2.1052
O88456	Capns1	Calpain small subunit 1	2.72e-05	2.103
Q9D7G0	Prps1	Ribose-phosphate pyrophosphokinase 1	0.0190997	2.08323
Q9D967	Mdp1	Magnesium-dependent phosphatase 1	0.00252969	2.08179
Q9DB73	Cyb5r1	NADH-cytochrome b5 reductase 1	0.0158271	2.08128
Q62000	Ogn	Mimecan	0.0147021	2.07869
Q9QUM9	Psma6	Proteasome subunit alpha type-6	0.0379436	2.06403
Q7TQ48	Srl	Sarcalumenin	0.00375044	2.05194
Q9CZU6	Cs	Citrate synthase, mitochondrial	0.00364485	2.04705
P54822	Adsl	Adenylosuccinate lyase	0.0246624	2.03668
Q9JI75	Nqo2	Ribosyldihydronicotinamide dehydrogenase [quinone]	0.0117485	2.02643
Q8C0M9	Asrgl1	Isoaspartyl peptidase/L-asparaginase	0.00380487	2.00046
Q9CQQ7	Atp5pb	ATP synthase F(0) complex subunit B1, mitochondrial	0.00587808	1.98725
Q91Z53	Grhpr	Glyoxylate reductase/hydroxypyruvate reductase	0.00451095	1.98722
P70170	Abcc9	ATP-binding cassette sub-family C member 9	0.00714866	1.9867
Q99LC3	Ndufa10	NADH dehydrogenase [ubiquinone] 1 alpha subcomplex subunit 10, mitochondrial	0.000379421	1.96143
O35682	Myadm	Myeloid-associated differentiation marker	0.0262279	1.94645
Q02013	Aqp1	Aquaporin-1	0.00149798	1.92738
Q64691	Capn3	Calpain-3	0.00724345	1.91687
P61079	Ube2d3	Ubiquitin-conjugating enzyme E2 D3	0.00997367	1.90112
Q9DB60	Prxl2b	Prostamide/prostaglandin F synthase	0.00108534	1.8957
Q9CXV1	Sdhd	Succinate dehydrogenase [ubiquinone] cytochrome b small subunit, mitochondrial	0.0117292	1.87569
O08756	Hsd17b10	3-hydroxyacyl-CoA dehydrogenase type-2	0.0069432	1.87052
P48453	Ppp3cb	Serine/threonine-protein phosphatase 2B catalytic subunit beta isoform	0.00739927	1.85736
Q3V1D3	Ampd1	AMP deaminase 1	0.000727493	1.8328
Q8BH64	Ehd2	EH domain-containing protein 2	0.00745956	1.8309
Q8CHT0	Aldh4a1	Delta-1-pyrroline-5-carboxylate dehydrogenase, mitochondrial	0.00725371	1.82943
P05201	Got1	Aspartate aminotransferase, cytoplasmic	0.0213092	1.82643
Q3TMP8	Tmem38a	Trimeric intracellular cation channel type A	0.042305	1.81873
Q3U1J4	Ddb1	DNA damage-binding protein 1	0.00948656	1.80809
Q8K2B3	Sdha	Succinate dehydrogenase [ubiquinone] flavoprotein subunit, mitochondrial	0.00677509	1.80586
Q07417	Acads	Short-chain specific acyl-CoA dehydrogenase, mitochondrial	0.0236712	1.80283
Q6P1F6	Ppp2r2a	Serine/threonine-protein phosphatase 2A 55 kDa regulatory subunit B alpha isoform	0.00806511	1.79689
P52480	Pkm	Pyruvate kinase PKM	0.000994095	1.79516
P31648	Slc6a1	Sodium- and chloride-dependent GABA transporter 1	0.00463477	1.79227
Q02789	Cacna1s	Voltage-dependent L-type calcium channel subunit alpha-1S	0.00428611	1.78794
Q9D0F9	Pgm1	Phosphoglucomutase-1	0.0390047	1.78354
Q9ES97	Rtn3	Reticulon-3	0.011559	1.77683
P47934	Crat	Carnitine O-acetyltransferase	0.00980835	1.76316
P62715	Ppp2cb	Serine/threonine-protein phosphatase 2A catalytic subunit beta isoform	0.00471545	1.76123
Q9WUB3	Pygm	Glycogen phosphorylase, muscle form	0.00607101	1.75766
Q01853	Vcp	Transitional endoplasmic reticulum ATPase	0.0171216	1.74739
P08030	Aprt	Adenine phosphoribosyltransferase	0.0134802	1.74312
Q99MN9	Pccb	Propionyl-CoA carboxylase beta chain, mitochondrial	0.0156786	1.74289
Q9QXS1	Plec	Plectin	0.00841594	1.74142
Q921R8	Slc41a3	Solute carrier family 41 member 3	0.0213283	1.71787
Q9JKS4	Ldb3	LIM domain-binding protein 3	0.042844	1.71647
Q91ZA3	Pcca	Propionyl-CoA carboxylase alpha chain, mitochondrial	0.0196477	1.69494
P10493	Nid1	Nidogen-1	0.000359393	1.69452
P47754	Capza2	F-actin-capping protein subunit alpha-2	0.00238067	1.68172
P45376	Akr1b1	Aldo-keto reductase family 1 member B1	0.0134231	1.67821
Q70IV5	Synm	Synemin	0.0595657	1.67506
Q3TJD7	Pdlim7	PDZ and LIM domain protein 7	0.00542375	1.6696
P61971	Nutf2	Nuclear transport factor 2	0.045608	1.66725
Q60864	Stip1	Stress-induced-phosphoprotein 1	0.0201848	1.66701
O35129	Phb2	Prohibitin-2	0.0106747	1.66216
Q9R1P0	Psma4	Proteasome subunit alpha type-4	0.00142116	1.64943
P62631	Eef1a2	Elongation factor 1-alpha 2	0.00884758	1.62887
O09117	Sypl1	Synaptophysin-like protein 1	0.0261857	1.61327
P17182	Eno1	Alpha-enolase	0.0340366	1.60395
P10630	Eif4a2	Eukaryotic initiation factor 4A-II	0.000999648	1.60007
P58252	Eef2	Elongation factor 2	0.0319827	1.59471
Q91WD5	Ndufs2	NADH dehydrogenase [ubiquinone] iron-sulfur protein 2, mitochondrial	0.0248967	1.57745
Q9R1P4	Psma1	Proteasome subunit alpha type-1	0.0597281	1.57299
Q8VEM8	Slc25a3	Phosphate carrier protein, mitochondrial	0.0259021	1.57235
Q9Z1E4	Gys1	Glycogen [starch] synthase, muscle	0.0335186	1.56748
O35855	Bcat2	Branched-chain-amino-acid aminotransferase, mitochondrial	0.00614315	1.56621
Q9R0Y5	Ak1	Adenylate kinase isoenzyme 1	0.0113105	1.56605
Q9CPU0	Glo1	Lactoylglutathione lyase	0.0597345	1.56538
Q9CZY3	Ube2v1	Ubiquitin-conjugating enzyme E2 variant 1	0.0263806	1.53532
P48962	Slc25a4	ADP/ATP translocase 1	0.0216058	1.53431
Q61316	Hspa4	Heat shock 70 kDa protein 4	0.0390739	1.52879
Q61425	Hadh	Hydroxyacyl-coenzyme A dehydrogenase, mitochondrial	0.0304008	1.48115
P12023	App	Amyloid-beta A4 protein	0.0147888	1.46958
O08532	Cacna2d1	Voltage-dependent calcium channel subunit alpha-2/delta-1	0.0411158	1.45763
Q99KC8	Vwa5a	von Willebrand factor A domain-containing protein 5A	0.0406121	1.45557
P61089	Ube2n	Ubiquitin-conjugating enzyme E2 N	0.0514252	1.44859
Q9CQA3	Sdhb	Succinate dehydrogenase [ubiquinone] iron-sulfur subunit, mitochondrial	0.0191836	1.43205
P00158	Mt-Cyb	Cytochrome b	0.0233545	1.42911
C0HKE1	H2ac4	Histone H2A type 1-B	0.0236628	1.42518
Q8VCT4	Ces1d	Carboxylesterase 1D	0.0444341	1.40818
Q00897	Serpina1d	Alpha-1-antitrypsin 1-4	0.0160481	1.3945
Q9EQ20	Aldh6a1	Methylmalonate-semialdehyde dehydrogenase [acylating], mitochondrial	0.0427404	1.3933
P63260	Actg1	Actin, cytoplasmic 2	0.044747	1.39282
Q9D1G3	Hhatl	Protein-cysteine N-palmitoyltransferase HHAT-like protein	0.045046	1.3679
Q9D0M3	Cyc1	Cytochrome c1, heme protein, mitochondrial	0.0585516	1.35544
Q8R4E4	Myoz3	Myozenin-3	0.0237116	1.33691
Q61598	Gdi2	Rab GDP dissociation inhibitor beta	0.023184	1.3083
Q99MQ4	Aspn	Asporin	0.0458893	1.30335
Q8CHS7	Dhrs7c	Dehydrogenase/reductase SDR family member 7C	0.0437812	1.2972
Q8CGK3	Lonp1	Lon protease homolog, mitochondrial	0.0597728	1.25115
Q9R0P3	Esd	S-formylglutathione hydrolase	0.0544061	1.19568
Q8K1M6	Dnm1l	Dynamin-1-like protein	0.0299276	-1.21797
P68372	Tubb4b	Tubulin beta-4B chain	0.0313345	-1.26584
Q9JMH6	Txnrd1	Thioredoxin reductase 1, cytoplasmic	0.00930852	-1.38643
Q9DCT2	Ndufs3	NADH dehydrogenase [ubiquinone] iron-sulfur protein 3, mitochondrial	0.053977	-1.38647
P0CG49	Ubb	Polyubiquitin-B	0.0593147	-1.43238
Q9CQV8	Ywhab	14-3-3 protein beta/alpha	0.0373964	-1.48843
P62141	Ppp1cb	Serine/threonine-protein phosphatase PP1-beta catalytic subunit	0.0132034	-1.49639
P63001	Rac1	Ras-related C3 botulinum toxin substrate 1	0.00338933	-1.49664
Q9CZX8	Rps19	40S ribosomal protein S19	0.0267564	-1.49688
O88685	Psmc3	26S proteasome regulatory subunit 6A	0.00687302	-1.4977
P05064	Aldoa	Fructose-bisphosphate aldolase A	0.0465715	-1.4994
Q924X2	Cpt1b	Carnitine O-palmitoyltransferase 1, muscle isoform	0.0108141	-1.50477
Q62446	Fkbp3	Peptidyl-prolyl cis-trans isomerase FKBP3	0.00397149	-1.50651
Q9CR61	Ndufb7	NADH dehydrogenase [ubiquinone] 1 beta subcomplex subunit 7	0.0392203	-1.52612
P48678	Lmna	Prelamin-A/C	0.0128753	-1.52928
A2AMM0	Cavin4	Caveolae-associated protein 4	0.0413237	-1.55731
Q9JMA1	Usp14	Ubiquitin carboxyl-terminal hydrolase 14	0.0194555	-1.5629
P07759	Serpina3k	Serine protease inhibitor A3K	0.0592766	-1.5673
Q9DC70	Ndufs7	NADH dehydrogenase [ubiquinone] iron-sulfur protein 7, mitochondrial	0.0246796	-1.58723
P68368	Tuba4a	Tubulin alpha-4A chain	0.00190111	-1.61386
Q9D6K8	Fundc2	FUN14 domain-containing protein 2	0.002577	-1.64906
Q8BFR5	Tufm	Elongation factor Tu, mitochondrial	0.0438194	-1.65371
Q9CQJ8	Ndufb9	NADH dehydrogenase [ubiquinone] 1 beta subcomplex subunit 9	0.00494174	-1.66173
P05213	Tuba1b	Tubulin alpha-1B chain	0.0127235	-1.66681
Q9CYG7	Tomm34	Mitochondrial import receptor subunit TOM34	0.0126294	-1.67084
P62259	Ywhae	14-3-3 protein epsilon	0.0155977	-1.68682
Q9JI91	Actn2	Alpha-actinin-2	0.0112114	-1.69127
P19157	Gstp1	Glutathione S-transferase P 1	0.00270963	-1.73301
Q8C0C7	Farsa	Phenylalanine--tRNA ligase alpha subunit	0.012153	-1.73866
P50544	Acadvl	Very long-chain specific acyl-CoA dehydrogenase, mitochondrial	0.00189555	-1.74269
P47911	Rpl6	60S ribosomal protein L6	0.0296117	-1.75482
Q922B1	Macrod1	ADP-ribose glycohydrolase MACROD1	0.0123995	-1.75656
O89104	Sypl2	Synaptophysin-like protein 2	0.053299	-1.76291
P07901	Hsp90aa1	Heat shock protein HSP 90-alpha	0.0178299	-1.78849
Q9CXZ1	Ndufs4	NADH dehydrogenase [ubiquinone] iron-sulfur protein 4, mitochondrial	0.0499277	-1.80133
P56399	Usp5	Ubiquitin carboxyl-terminal hydrolase 5	0.00516256	-1.81235
Q9CQ60	Pgls	6-phosphogluconolactonase	0.00828839	-1.81736
P48774	Gstm5	Glutathione S-transferase Mu 5	0.000306995	-1.82801
P57776	Eef1d	Elongation factor 1-delta	0.0058102	-1.84387
P61205	Arf3	ADP-ribosylation factor 3	0.000598929	-1.84814
Q9JJZ2	Tuba8	Tubulin alpha-8 chain	0.00152015	-1.91843
P11499	Hsp90ab1	Heat shock protein HSP 90-beta	0.00619882	-1.92377
Q9CQZ5	Ndufa6	NADH dehydrogenase [ubiquinone] 1 alpha subcomplex subunit 6	0.0288328	-1.93345
P19536	Cox5b	Cytochrome c oxidase subunit 5B, mitochondrial	0.0484112	-1.9336
Q9CQ92	Fis1	Mitochondrial fission 1 protein	0.0164925	-1.95009
Q9ET78	Jph2	Junctophilin-2	0.00395842	-1.96076
P35564	Canx	Calnexin	0.00391445	-1.97474
P45591	Cfl2	Cofilin-2	0.00195158	-2.02111
Q60936	Coq8a	Atypical kinase COQ8A, mitochondrial	0.0126481	-2.02163
P17742	Ppia	Peptidyl-prolyl cis-trans isomerase A	0.00635949	-2.03435
Q00623	Apoa1	Apolipoprotein A-I	0.0311706	-2.05009
Q91WS0	Cisd1	CDGSH iron-sulfur domain-containing protein 1	0.0158024	-2.06608
P63101	Ywhaz	14-3-3 protein zeta/delta	0.0104045	-2.06702
Q9D6R2	Idh3a	Isocitrate dehydrogenase [NAD] subunit alpha, mitochondrial	0.00144059	-2.0903
Q8VDM4	Psmd2	26S proteasome non-ATPase regulatory subunit 2	0.00331086	-2.13742
P15626	Gstm2	Glutathione S-transferase Mu 2	0.00263719	-2.18014
Q9WTR5	Cdh13	Cadherin-13	0.00340061	-2.22202
Q9JLV1	Bag3	BAG family molecular chaperone regulator 3	0.0234427	-2.24146
Q3UIU2	Ndufb6	NADH dehydrogenase [ubiquinone] 1 beta subcomplex subunit 6	0.0018359	-2.24251
P50171	Hsd17b8	Estradiol 17-beta-dehydrogenase 8	0.0308677	-2.24798
Q9Z2W0	Dnpep	Aspartyl aminopeptidase	0.0280405	-2.25855
P08553	Nefm	Neurofilament medium polypeptide	0.0532258	-2.27924
Q7TQI3	Otub1	Ubiquitin thioesterase OTUB1	0.00127369	-2.32862
P58771	Tpm1	Tropomyosin alpha-1 chain	0.0251239	-2.32883
P70168	Kpnb1	Importin subunit beta-1	3.99e-05	-2.42582
P58774	Tpm2	Tropomyosin beta chain	0.025198	-2.4391
Q8R5J9	Arl6ip5	PRA1 family protein 3	0.000365846	-2.46606
O54962	Banf1	Barrier-to-autointegration factor	8.91e-05	-2.48409
P50396	Gdi1	Rab GDP dissociation inhibitor alpha	0.00112689	-2.48605
O70251	Eef1b	Elongation factor 1-beta	0.0181409	-2.49167
Q8CI12	Smtnl2	Smoothelin-like protein 2	0.00102125	-2.62049
Q7TMF3	Ndufa12	NADH dehydrogenase [ubiquinone] 1 alpha subcomplex subunit 12	0.000237324	-2.66095
Q924M7	Mpi	Mannose-6-phosphate isomerase	0.0106681	-2.66102
P07356	Anxa2	Annexin A2	0.00086899	-2.69751
O08677	Kng1	Kininogen-1	0.0371664	-2.70707
Q9D6J5	Ndufb8	NADH dehydrogenase [ubiquinone] 1 beta subcomplex subunit 8, mitochondrial	0.00175007	-2.72061
Q923D2	Blvrb	Flavin reductase (NADPH)	0.0254582	-2.72173
Q3UHX2	Pdap1	28 kDa heat- and acid-stable phosphoprotein	0.0117343	-2.72463
P82349	Sgcb	Beta-sarcoglycan	0.0224827	-2.7402
P62264	Rps14	40S ribosomal protein S14	0.00140905	-2.77466
Q9Z2I0	Letm1	Mitochondrial proton/calcium exchanger protein	0.0210223	-2.77967
P18760	Cfl1	Cofilin-1	3.64e-05	-2.77969
Q922B2	Dars1	Aspartate--tRNA ligase, cytoplasmic	0.00325513	-2.91103
P63024	Vamp3	Vesicle-associated membrane protein 3	0.0468281	-3.09504
Q8K3X6	Anks4b	Ankyrin repeat and SAM domain-containing protein 4B	0.00308186	-3.16453
Q8K1Z0	Coq9	Ubiquinone biosynthesis protein COQ9, mitochondrial	0.00452231	-3.18924
Q62159	Rhoc	Rho-related GTP-binding protein RhoC	0.000721168	-3.19631
Q8CGC7	Eprs1	Bifunctional glutamate/proline--tRNA ligase	0.0112897	-3.19975
P47962	Rpl5	60S ribosomal protein L5	0.0233793	-3.25126
Q91YN9	Bag2	BAG family molecular chaperone regulator 2	0.00469743	-3.25223
P37804	Tagln	Transgelin	0.0228009	-3.28593
O54724	Cavin1	Caveolae-associated protein 1	0.00128522	-3.30209
P82348	Sgcg	Gamma-sarcoglycan	0.0166115	-3.38116
O09111	Ndufb11	NADH dehydrogenase [ubiquinone] 1 beta subcomplex subunit 11, mitochondrial	0.00177516	-3.50958
P62071	Rras2	Ras-related protein R-Ras2	0.000186995	-3.55216
Q9DBJ1	Pgam1	Phosphoglycerate mutase 1	0.00206515	-3.65023
P35385	Hspb7	Heat shock protein beta-7	0.00651764	-3.71219
P32883	Kras	GTPase KRas	0.000524887	-3.77004
Q8BGS2	Bola2	BolA-like protein 2	0.0187469	-3.86931
Q9CPQ3	Tomm22	Mitochondrial import receptor subunit TOM22 homolog	0.000468029	-4.01129
Q9D1X0	Nol3	Nucleolar protein 3	0.000263938	-4.03229
Q8CGY6	Unc45b	Protein unc-45 homolog B	0.00224865	-4.05915
Q9JMC3	Dnaja4	DnaJ homolog subfamily A member 4	0.00546038	-4.15464
O55143	Atp2a2	Sarcoplasmic/endoplasmic reticulum calcium ATPase 2	0.00366037	-4.17626
Q78IK2	Atp5md	ATP synthase membrane subunit DAPIT, mitochondrial	0.0455393	-4.54454
P10639	Txn	Thioredoxin	0.00538688	-4.73778
P60766	Cdc42	Cell division control protein 42 homolog	0.000135985	-4.74327
P63028	Tpt1	Translationally-controlled tumor protein	0.000177514	-4.86677
Q6NZJ6	Eif4g1	Eukaryotic translation initiation factor 4 gamma 1	0.00334995	-5.07183
Q8BKC5	Ipo5	Importin-5	0.000657549	-5.29941
P02535	Krt10	Keratin, type I cytoskeletal 10	0.0233456	-5.334
P27773	Pdia3	Protein disulfide-isomerase A3	0.0290538	-5.50182
P63323	Rps12	40S ribosomal protein S12	6.52e-05	-5.8381
Q9Z239	Fxyd1	Phospholemman	0.00270304	-5.86441
P13020	Gsn	Gelsolin	0.00100723	-6.31004
P24270	Cat	Catalase	0.00230168	-6.57983
Q9DCM2	Gstk1	Glutathione S-transferase kappa 1	0.00529716	-7.31393
P50446	Krt6a	Keratin, type II cytoskeletal 6A	0.0140433	-7.44136
Q9EQK5	Mvp	Major vault protein	0.0132444	-7.52291
Q3SXD3	Hddc2	5'-deoxynucleotidase HDDC2	0.00247993	-8.07242
Q8VED5	Krt79	Keratin, type II cytoskeletal 79	0.0288107	-8.28634
P01837	Igkc	Immunoglobulin kappa constant	0.00035616	-8.34965
Q9D6Y9	Gbe1	1,4-alpha-glucan-branching enzyme	0.000661952	-8.56657
Q9D8E6	Rpl4	60S ribosomal protein L4	0.0032379	-8.61149
P07146	Prss2	Anionic trypsin-2	0.0371118	-8.92432
Q9CYZ2	Tpd52l2	Tumor protein D54	0.000534414	-11.4877
P49817	Cav1	Caveolin-1	0.000616553	-11.6491
Q05920	Pc	Pyruvate carboxylase, mitochondrial	0.0032328	-11.8931
P00920	Ca2	Carbonic anhydrase 2	0.0123825	-12.5371
P61979	Hnrnpk	Heterogeneous nuclear ribonucleoprotein K	0.00429455	-16.9209
Q78ZA7	Nap1l4	Nucleosome assembly protein 1-like 4	3.55e-05	-17.1493
Q61646	Hp	Haptoglobin	0.0109529	-17.5373
P15105	Glul	Glutamine synthetase	0.0164522	-17.7439
P23492	Pnp	Purine nucleoside phosphorylase	0.010281	-18.562
Q61239	Fnta	Protein farnesyltransferase/geranylgeranyltransferase type-1 subunit alpha	0.000345206	-20.5272
P62082	Rps7	40S ribosomal protein S7	0.00105065	-22.4762
Q9CQ65	Mtap	S-methyl-5'-thioadenosine phosphorylase	0.0147446	-26.7538
O88492	Plin4	Perilipin-4	0.0269802	-30.2689
Q9CZ44	Nsfl1c	NSFL1 cofactor p47	0.000973391	-35.3308
Q9CQX2	Cyb5b	Cytochrome b5 type B	0.0228259	-77.2427

## Sheet: Keap1_Global_Significant
Accession	Gene	Protein	P-value	Log2FCKeap1-KO
Q64669	Nqo1	NAD(P)H dehydrogenase [quinone] 1	0.00091979	12.4773
Q9D6Y9	Gbe1	1,4-alpha-glucan-branching enzyme	0.00379187	3.97791
Q9D379	Ephx1	Epoxide hydrolase 1	0.00402118	3.86238
Q8VBT1	Txlnb	Beta-taxilin	0.0329346	3.15825
P80315	Cct4	T-complex protein 1 subunit delta	0.0371035	1.9163
P10649	Gstm1	Glutathione S-transferase Mu 1	0.0470557	1.68133
Q9JMH6	Txnrd1	Thioredoxin reductase 1, cytoplasmic	0.00746082	1.5322
P15626	Gstm2	Glutathione S-transferase Mu 2	0.0278877	1.4955
Q99PR8	Hspb2	Heat shock protein beta-2	0.0228239	1.42082
P82350	Sgca	Alpha-sarcoglycan	0.00789785	-1.20047
P47811	Mapk14	Mitogen-activated protein kinase 14	0.0449374	-1.21173
P68040	Rack1	Receptor of activated protein C kinase 1	0.0250053	-1.239
P97384	Anxa11	Annexin A11	0.0255315	-1.41358
Q9CXV1	Sdhd	Succinate dehydrogenase	0.0459521	-1.48549
Q9WUA5	Epm2a	Laforin	0.0267594	-1.52806
O88569	Hnrnpa2b1	Heterogeneous nuclear ribonucleoproteins A2/B1	0.00146023	-1.5325
Q8C7E7	Stbd1	Starch-binding domain-containing protein 1	0.0243608	-1.54854
Q70IV5	Synm	Synemin	0.0319881	-1.58577
Q91ZA3	Pcca	Propionyl-CoA carboxylase alpha chain	0.032872	-1.65623
P15864	H1-2	Histone H1.2	0.0130587	-1.9527
P62830	Rpl23	60S ribosomal protein L23	0.0404743	-3.48924
